# Supplementary material for: N-p-Tolyl­pyrrolidine-1-carboxamide
Source: Acta Crystallogr Sect E Struct Rep Online. 2012 Apr 4;68(Pt 5):o1275. doi: 10.1107/S1600536812013578 (PMC3344428; doi:10.1107/S1600536812013578)
Supplement: Supplementary file 2 [file e-68-o1275-Isup2.hkl]

# 
# h,k,l, Fc-squared, Fo-squared, sigma(Fo-squared) and status flag 
# 
data_I
_shelx_title ' 1 in P2(1)/c' 
_shelx_refln_list_code          4 
_shelx_F_calc_maximum      107.73 
_exptl_crystal_F_000       440.00 
_reflns_d_resolution_high  0.7700 
 
loop_ 
 _symmetry_equiv_pos_as_xyz 
 'x, y, z' 
 '-x, y+1/2, -z+1/2' 
 '-x, -y, -z' 
 'x, -y-1/2, z-1/2' 
 
_cell_length_a    10.2636 
_cell_length_b    10.8034 
_cell_length_c    10.1677 
_cell_angle_alpha  90.000 
_cell_angle_beta   98.609 
_cell_angle_gamma  90.000 
 
_shelx_F_squared_multiplier     1.000 
 
loop_ 
 _refln_index_h 
 _refln_index_k 
 _refln_index_l 
 _refln_F_squared_calc 
 _refln_F_squared_meas 
 _refln_F_squared_sigma 
 _refln_observed_status 
   2   0   0     1108.13     1032.95     35.72 o 
   3   0   0       10.42       15.70      0.47 o 
   4   0   0      144.12      122.06      1.73 o 
   5   0   0        8.08        6.52      0.42 o 
   6   0   0       97.34      107.56      1.90 o 
   7   0   0       48.19       63.43      1.96 o 
   8   0   0       78.93       77.94      2.17 o 
   9   0   0      318.90      311.60      6.83 o 
  10   0   0      122.58      125.20      3.76 o 
  11   0   0      192.28      191.87      5.08 o 
  12   0   0       21.46       16.16      1.57 o 
  13   0   0        2.27        2.98      1.15 o 
   2   1   0       84.26       89.03      0.83 o 
   3   1   0       71.24       49.94      0.55 o 
   4   1   0     1054.77      994.14     13.28 o 
   5   1   0      508.37      457.86      5.29 o 
   6   1   0      613.10      667.23      8.02 o 
   7   1   0      120.07      116.71      1.73 o 
   8   1   0      163.44      172.69      2.92 o 
   9   1   0        5.09        4.17      0.64 o 
  10   1   0        0.01       -0.07      0.43 o 
  11   1   0       12.71       12.01      1.02 o 
  12   1   0        0.06        0.31      0.61 o 
  13   1   0        1.31        1.30      0.84 o 
   0   2   0     1155.27     1187.72     18.26 o 
   1   2   0     5182.35     5242.62     80.29 o 
   2   2   0    11605.71    10988.71    204.89 o 
   3   2   0      392.72      325.77      3.20 o 
   4   2   0      812.83      859.28      9.86 o 
   5   2   0       13.81       10.07      0.40 o 
   6   2   0       10.80       12.54      0.47 o 
   7   2   0        0.52        0.14      0.24 o 
   8   2   0       50.31       43.08      0.98 o 
   9   2   0       38.83       41.23      1.08 o 
  10   2   0       18.80       17.30      0.98 o 
  11   2   0       28.26       28.19      1.36 o 
  12   2   0        0.03       -0.54      0.63 o 
  13   2   0        1.81        1.13      0.87 o 
   1   3   0     2365.42     2212.34    128.18 o 
   2   3   0      779.48      753.44      7.37 o 
   3   3   0      168.88      145.07      1.40 o 
   4   3   0      944.56     1044.80     12.57 o 
   5   3   0      676.04      664.08      7.78 o 
   6   3   0       13.45       11.88      0.55 o 
   7   3   0        4.80        3.13      0.39 o 
   8   3   0       14.49       17.53      0.78 o 
   9   3   0       10.02        9.31      0.71 o 
  10   3   0        3.90        3.35      0.72 o 
  11   3   0        0.28        0.73      0.52 o 
  12   3   0        0.05        0.19      0.49 o 
   0   4   0       24.21       23.66      0.51 o 
   1   4   0      508.20      458.22      4.89 o 
   2   4   0       93.77       98.46      1.11 o 
   3   4   0     2085.28     2301.33     28.30 o 
   4   4   0      281.97      296.05      2.91 o 
   5   4   0      210.31      193.87      2.01 o 
   6   4   0        1.97        0.78      0.30 o 
   7   4   0        6.84       11.51      0.67 o 
   8   4   0        0.36        0.34      0.36 o 
   9   4   0        0.01        0.47      0.39 o 
  10   4   0        0.00        0.24      0.43 o 
  11   4   0        2.04        2.51      0.74 o 
  12   4   0        1.05        0.64      0.56 o 
   1   5   0      277.89      261.16      3.13 o 
   2   5   0      630.63      585.82      6.53 o 
   3   5   0     2037.11     2327.56     29.01 o 
   4   5   0       18.68       15.89      0.42 o 
   5   5   0        0.51        0.24      0.21 o 
   6   5   0       14.21       14.58      0.52 o 
   7   5   0       59.86       55.13      1.04 o 
   8   5   0       82.66       86.04      1.58 o 
   9   5   0        0.85       -0.04      0.28 o 
  10   5   0       12.91       13.33      0.81 o 
  11   5   0       10.32        9.73      1.44 o 
  12   5   0        7.21        7.24      2.03 o 
   0   6   0        0.09        0.17      0.46 o 
   1   6   0        6.43        8.43      0.39 o 
   2   6   0       63.45       61.46      0.84 o 
   3   6   0      321.47      287.98      3.24 o 
   4   6   0        3.03        5.16      0.34 o 
   5   6   0      107.47      112.35      1.42 o 
   6   6   0       11.92       12.13      0.64 o 
   7   6   0       26.59       22.40      0.73 o 
   8   6   0        1.03        1.15      0.43 o 
   9   6   0        0.01       -0.28      0.37 o 
  10   6   0        0.00        0.15      0.36 o 
  11   6   0        0.00       -0.02      0.30 o 
   1   7   0       53.69       61.57      0.97 o 
   2   7   0       58.62       58.61      2.11 o 
   3   7   0       11.74       14.05      0.47 o 
   4   7   0       50.17       48.95      0.94 o 
   5   7   0       27.81       29.46      0.88 o 
   6   7   0        0.81       -0.03      0.26 o 
   7   7   0        1.34        0.05      0.27 o 
   8   7   0        0.22       -0.03      0.28 o 
   9   7   0        3.16        1.30      0.56 o 
  10   7   0        0.24       -0.01      0.37 o 
  11   7   0        0.11        0.26      0.53 o 
   0   8   0        7.35        6.84      0.62 o 
   1   8   0      108.39       94.61      1.44 o 
   2   8   0       24.20       19.59      0.82 o 
   3   8   0      217.77      213.74      2.80 o 
   4   8   0        0.05        0.40      0.36 o 
   5   8   0       26.89       25.72      0.76 o 
   6   8   0        0.68        0.46      0.32 o 
   7   8   0       16.27       13.99      0.73 o 
   8   8   0       11.44       12.82      0.80 o 
   9   8   0        0.08        0.19      0.55 o 
  10   8   0        1.09        0.34      0.47 o 
   1   9   0        0.05        0.09      0.17 o 
   2   9   0       18.99       21.12      0.76 o 
   3   9   0       52.04       60.40      1.33 o 
   4   9   0       41.51       48.73      1.36 o 
   5   9   0       12.27       10.19      0.59 o 
   6   9   0        3.11        2.70      0.43 o 
   7   9   0       10.16        8.26      0.65 o 
   8   9   0       39.88       41.03      1.19 o 
   9   9   0        2.94        2.10      0.70 o 
  10   9   0        1.76        1.02      0.56 o 
   0  10   0      216.23      230.76      4.68 o 
   1  10   0       28.82       27.97      0.82 o 
   2  10   0       46.96       51.29      2.01 o 
   3  10   0        3.26        4.15      0.78 o 
   4  10   0       11.09       11.59      1.02 o 
   5  10   0       11.31       13.92      0.70 o 
   6  10   0        0.52        0.11      0.31 o 
   7  10   0        0.06       -0.09      0.36 o 
   8  10   0       13.57       16.12      0.88 o 
   9  10   0        5.03        4.34      0.82 o 
   1  11   0        3.17        3.35      0.34 o 
   2  11   0       31.55       36.58      1.00 o 
   3  11   0        6.36        6.76      0.61 o 
   4  11   0        6.40        6.21      0.58 o 
   5  11   0        0.20        0.00      0.25 o 
   6  11   0        0.00       -0.30      0.30 o 
   7  11   0        9.79       12.91      0.76 o 
   8  11   0        1.87        2.54      0.62 o 
   0  12   0       73.98       76.95      1.85 o 
   1  12   0       10.47       12.60      0.64 o 
   2  12   0        1.82        2.86      0.49 o 
   3  12   0        0.89        0.68      0.42 o 
   4  12   0        1.97        1.87      0.46 o 
   5  12   0        1.47        1.23      0.41 o 
   6  12   0        5.39        7.17      1.03 o 
   1  13   0        1.77        2.16      0.52 o 
   2  13   0        0.50        0.46      0.42 o 
   3  13   0        0.01       -0.06      0.32 o 
   4  13   0        1.86        1.15      0.48 o 
   0  14   0       26.79       31.61      1.93 o 
 -13   1   1        2.99        3.11      0.89 o 
 -12   1   1        7.01        7.40      0.98 o 
 -11   1   1       33.32       36.16      1.40 o 
 -10   1   1      176.49      189.49      3.14 o 
  -9   1   1       25.47       24.32      0.96 o 
  -8   1   1        2.88        5.53      0.54 o 
  -7   1   1       29.56       23.95      0.62 o 
  -6   1   1      143.33      147.67      2.31 o 
  -5   1   1        0.01        0.03      0.16 o 
  -4   1   1       95.94      109.35      1.19 o 
  -3   1   1      123.40      145.99      1.42 o 
  -2   1   1      763.43      786.22     14.68 o 
  -1   1   1      219.54      201.09      2.66 o 
   1   1   1     2551.29     2648.89     30.55 o 
   2   1   1     1174.88     1086.16     54.83 o 
   3   1   1      310.92      266.82      2.52 o 
   4   1   1        3.48        1.35      0.23 o 
   5   1   1      524.58      556.79      6.27 o 
   6   1   1       11.41       10.28      0.41 o 
   7   1   1       40.35       37.80      0.99 o 
   8   1   1       60.64       60.50      1.22 o 
   9   1   1      100.59      105.57      2.17 o 
  10   1   1        2.65        3.45      0.72 o 
  11   1   1        5.53        6.40      0.84 o 
  12   1   1        6.97        5.11      0.89 o 
 -13   2   1        8.72        6.50      1.06 o 
 -12   2   1        0.55        1.26      0.79 o 
 -11   2   1       27.77       25.27      1.15 o 
 -10   2   1        0.05        0.23      0.49 o 
  -9   2   1        1.80        2.09      0.52 o 
  -8   2   1        2.62        3.59      0.52 o 
  -7   2   1       12.45        8.43      0.46 o 
  -6   2   1       12.84       12.64      0.44 o 
  -5   2   1      221.22      217.18      2.36 o 
  -4   2   1       26.99       25.21      0.46 o 
  -3   2   1       72.60       78.74      3.06 o 
  -2   2   1    11435.82    10884.23    201.94 o 
  -1   2   1     3938.10     4172.92     60.54 o 
   0   2   1        0.19        0.02      0.04 o 
   1   2   1     3362.48     3507.91     44.13 o 
   2   2   1      447.82      399.51      3.97 o 
   3   2   1      611.12      588.29      5.52 o 
   4   2   1      124.97      107.98      1.26 o 
   5   2   1      463.09      483.88      5.48 o 
   6   2   1       91.04       95.68      1.26 o 
   7   2   1       48.53       41.46      0.94 o 
   8   2   1      123.98      135.18      2.05 o 
   9   2   1       53.13       54.34      1.36 o 
  10   2   1       61.23       55.42      1.44 o 
  11   2   1       19.39       17.96      1.18 o 
  12   2   1        2.89        2.61      0.80 o 
 -12   3   1        0.31        0.94      0.61 o 
 -11   3   1        7.24        7.52      0.98 o 
 -10   3   1       34.36       34.82      1.13 o 
  -9   3   1       56.99       55.84      1.38 o 
  -8   3   1       82.19       90.99      1.65 o 
  -7   3   1        9.30        5.91      0.48 o 
  -6   3   1      412.52      455.25      5.45 o 
  -5   3   1       14.04       32.96      0.62 o 
  -4   3   1      537.53      572.72      6.42 o 
  -3   3   1      582.64      556.38      5.98 o 
  -2   3   1      489.00      445.47      4.62 o 
  -1   3   1      424.49      364.69      3.44 o 
   0   3   1       25.57       20.19      0.29 o 
   1   3   1     1423.92     1455.96     15.61 o 
   2   3   1      228.27      220.09      2.02 o 
   3   3   1      395.20      389.04      4.07 o 
   4   3   1     1285.22     1411.91     15.99 o 
   5   3   1      569.12      575.86      5.95 o 
   6   3   1       18.60       25.34      0.62 o 
   7   3   1       45.42       43.56      1.13 o 
   8   3   1        8.94       11.55      0.62 o 
   9   3   1       34.20       30.33      1.05 o 
  10   3   1        0.79       -0.06      0.47 o 
  11   3   1        2.16        1.45      0.60 o 
  12   3   1        1.06        0.58      0.59 o 
 -12   4   1        0.07        0.36      0.60 o 
 -11   4   1        3.07        3.10      1.50 o 
 -10   4   1        4.95        2.78      0.73 o 
  -9   4   1       19.81       21.43      0.99 o 
  -8   4   1        0.92        0.31      0.36 o 
  -7   4   1      165.11      189.53      2.67 o 
  -6   4   1        0.10        0.65      0.28 o 
  -5   4   1      117.58      103.88      1.42 o 
  -4   4   1      599.21      729.37      8.56 o 
  -3   4   1      615.08      595.48      5.89 o 
  -2   4   1      775.44      750.67      7.39 o 
  -1   4   1       45.89       45.89      0.52 o 
   0   4   1      249.27      266.95      2.36 o 
   1   4   1        6.32       17.08      0.37 o 
   2   4   1      481.89      525.17      5.16 o 
   3   4   1      262.58      264.24      2.61 o 
   4   4   1       58.82       55.16      0.78 o 
   5   4   1       88.79       74.43      0.93 o 
   6   4   1        4.81        7.27      0.39 o 
   7   4   1       57.67       63.24      1.14 o 
   8   4   1       22.45       22.97      0.81 o 
   9   4   1        4.99        2.43      0.50 o 
  10   4   1        0.93        0.73      0.43 o 
  11   4   1        1.66        1.88      0.73 o 
  12   4   1        3.26        2.29      1.05 o 
 -12   5   1        0.77        0.50      0.51 o 
 -11   5   1        5.04        1.83      1.25 o 
 -10   5   1        2.27        0.94      0.61 o 
  -9   5   1       17.40       17.72      0.84 o 
  -8   5   1       85.52       87.69      1.69 o 
  -7   5   1      181.60      190.36      2.96 o 
  -6   5   1      103.13       92.95      1.62 o 
  -5   5   1       77.57       74.30      0.97 o 
  -4   5   1      414.24      423.34      4.35 o 
  -3   5   1      292.65      291.58      2.87 o 
  -2   5   1        0.77        1.42      0.23 o 
  -1   5   1        0.26        0.24      0.10 o 
   0   5   1        0.63        0.79      0.14 o 
   1   5   1      345.30      379.77      4.04 o 
   2   5   1      124.23      157.15      1.69 o 
   3   5   1       89.66       95.45      1.13 o 
   4   5   1      269.81      226.83      2.44 o 
   5   5   1        0.83        0.15      0.21 o 
   6   5   1       23.90       23.66      0.64 o 
   7   5   1        9.48       10.26      0.53 o 
   8   5   1       41.00       28.77      0.84 o 
   9   5   1        1.13        0.68      0.38 o 
  10   5   1        6.52        3.67      1.27 o 
  11   5   1        3.04        1.44      0.85 o 
  12   5   1        0.57        0.01      0.36 o 
 -12   6   1        4.66        3.00      1.47 o 
 -11   6   1        0.02        0.31      0.45 o 
 -10   6   1        1.88        1.17      0.63 o 
  -9   6   1       29.23       32.77      1.02 o 
  -8   6   1        2.59        1.09      0.38 o 
  -7   6   1      133.66      132.76      2.04 o 
  -6   6   1       61.29       67.84      1.11 o 
  -5   6   1      199.84      201.89      2.38 o 
  -4   6   1        0.23        0.75      0.27 o 
  -3   6   1        6.21        4.49      0.32 o 
  -2   6   1        0.89        2.89      0.26 o 
  -1   6   1      249.42      204.93      1.96 o 
   0   6   1      184.03      214.76      2.43 o 
   1   6   1      678.70      793.58      9.35 o 
   2   6   1       84.29       67.08      1.02 o 
   3   6   1       44.28       45.62      0.70 o 
   4   6   1        7.85        8.40      0.53 o 
   5   6   1        0.33        1.00      0.29 o 
   6   6   1       23.70       30.92      0.83 o 
   7   6   1        0.02        0.36      0.37 o 
   8   6   1        0.03        0.53      0.35 o 
   9   6   1        0.06       -0.19      0.35 o 
  10   6   1        0.16        0.29      0.42 o 
  11   6   1        0.01        0.40      0.55 o 
 -11   7   1        4.94        3.58      1.15 o 
 -10   7   1        3.32        2.35      0.84 o 
  -9   7   1        1.09        0.51      0.40 o 
  -8   7   1        0.36        0.62      0.36 o 
  -7   7   1       89.89       91.39      1.56 o 
  -6   7   1      163.78      166.63      2.20 o 
  -5   7   1      653.36      699.75      8.26 o 
  -4   7   1      238.31      245.29      2.80 o 
  -3   7   1       81.17       89.77      1.23 o 
  -2   7   1       29.08       23.15      0.60 o 
  -1   7   1       19.54       15.02      0.33 o 
   0   7   1       10.50       14.93      0.40 o 
   1   7   1        0.65        0.02      0.12 o 
   2   7   1        2.42        3.95      0.32 o 
   3   7   1       56.53       63.41      1.14 o 
   4   7   1        8.97        9.91      0.43 o 
   5   7   1        3.66        4.36      0.46 o 
   6   7   1      332.24      314.94      4.00 o 
   7   7   1       34.86       32.09      0.92 o 
   8   7   1        8.08        8.04      0.64 o 
   9   7   1        0.11        0.03      0.29 o 
  10   7   1        0.71        0.29      0.44 o 
  11   7   1        0.53        0.34      0.53 o 
 -10   8   1        0.49       -0.23      0.53 o 
  -9   8   1        2.03        1.86      0.54 o 
  -8   8   1       14.74       20.65      0.91 o 
  -7   8   1       30.10       31.66      0.93 o 
  -6   8   1       24.36       26.04      0.83 o 
  -5   8   1       32.43       33.05      0.84 o 
  -4   8   1       97.26       94.30      2.29 o 
  -3   8   1      160.24      160.79      1.95 o 
  -2   8   1       58.06       60.54      0.97 o 
  -1   8   1        0.48        0.11      0.17 o 
   0   8   1       58.78       65.67      0.97 o 
   1   8   1      358.16      375.14      4.05 o 
   2   8   1       28.08       32.46      0.66 o 
   3   8   1        2.48        2.32      0.37 o 
   4   8   1       34.15       36.04      0.86 o 
   5   8   1        0.16        0.25      0.29 o 
   6   8   1       55.42       71.57      1.65 o 
   7   8   1        2.19        2.98      0.63 o 
   8   8   1       51.04       58.04      1.76 o 
   9   8   1        0.73        0.49      0.50 o 
  10   8   1        0.24        0.43      0.50 o 
 -10   9   1        1.88        1.13      0.57 o 
  -9   9   1       19.66       25.55      1.16 o 
  -8   9   1       61.23       67.41      1.76 o 
  -7   9   1       10.16        8.43      0.60 o 
  -6   9   1       14.28       12.79      0.70 o 
  -5   9   1        1.52        2.34      0.56 o 
  -4   9   1       39.76       42.08      1.02 o 
  -3   9   1      141.45      146.38      2.17 o 
  -2   9   1        8.72       11.64      0.50 o 
  -1   9   1        0.75        1.55      0.31 o 
   0   9   1       28.92       31.72      0.75 o 
   1   9   1      113.45      121.00      1.58 o 
   2   9   1        0.41        0.65      0.26 o 
   3   9   1        8.86       11.61      0.94 o 
   4   9   1        8.35        7.72      0.53 o 
   5   9   1       12.09        9.69      0.60 o 
   6   9   1       11.75       12.87      0.67 o 
   7   9   1        1.57        1.12      0.49 o 
   8   9   1       45.28       49.94      1.57 o 
   9   9   1        2.17        1.77      0.55 o 
  -9  10   1        0.00        0.18      0.45 o 
  -8  10   1       16.05       17.35      1.15 o 
  -7  10   1        1.92        1.50      0.52 o 
  -6  10   1        1.51        1.99      0.50 o 
  -5  10   1        2.13        1.62      0.41 o 
  -4  10   1        3.38        3.24      0.44 o 
  -3  10   1       22.22       23.71      0.82 o 
  -2  10   1      174.12      178.68      4.05 o 
  -1  10   1       89.22       88.89      1.52 o 
   0  10   1        9.00       10.72      0.44 o 
   1  10   1       87.99       90.92      1.38 o 
   2  10   1        7.46        6.74      0.40 o 
   3  10   1       24.27       24.25      0.73 o 
   4  10   1        0.03       -0.24      0.29 o 
   5  10   1        0.01       -0.04      0.26 o 
   6  10   1       13.17       14.81      0.84 o 
   7  10   1        1.39        2.18      0.56 o 
   8  10   1        5.07        3.84      0.72 o 
   9  10   1        3.21        1.66      0.57 o 
  -8  11   1        4.79        5.68      0.99 o 
  -7  11   1        8.08       10.93      0.85 o 
  -6  11   1        0.00       -0.07      0.30 o 
  -5  11   1        0.04       -0.24      0.33 o 
  -4  11   1        0.75        0.70      0.34 o 
  -3  11   1        0.20        0.35      0.29 o 
  -2  11   1       26.00       21.72      2.04 o 
  -1  11   1        4.97        5.30      0.49 o 
   0  11   1       14.56       14.51      0.51 o 
   1  11   1       20.33       20.98      0.57 o 
   2  11   1        1.31        1.72      0.33 o 
   3  11   1        2.15        1.76      0.36 o 
   4  11   1        0.03        0.22      0.36 o 
   5  11   1        2.89        3.08      0.45 o 
   6  11   1        0.25        0.91      0.43 o 
   7  11   1        1.89        3.25      0.52 o 
  -6  12   1        0.46        0.55      0.44 o 
  -5  12   1        1.78        1.73      0.56 o 
  -4  12   1        7.23        6.34      1.54 o 
  -3  12   1        7.15        6.24      1.18 o 
  -2  12   1       39.04       42.83      1.28 o 
  -1  12   1        0.61        0.31      0.28 o 
   0  12   1        0.00       -0.02      0.21 o 
   1  12   1        0.85        0.57      0.27 o 
   2  12   1        0.01       -0.02      0.25 o 
   3  12   1       15.20       17.23      0.90 o 
   4  12   1        0.01        0.01      0.22 o 
   5  12   1        3.76        3.48      0.75 o 
   6  12   1        0.04        0.09      0.35 o 
  -5  13   1        0.88        0.22      0.35 o 
  -4  13   1        3.38        1.92      1.28 o 
  -3  13   1        0.27       -0.08      0.36 o 
  -2  13   1        0.03       -0.39      0.39 o 
  -1  13   1        0.51        0.56      0.29 o 
   0  13   1        0.07        0.22      0.27 o 
   1  13   1        5.57        4.89      0.51 o 
   2  13   1        0.85        0.60      0.53 o 
   3  13   1        3.52        4.22      0.87 o 
   4  13   1        8.22       10.64      0.79 o 
 -13   0   2        0.69        1.18      1.01 o 
 -12   0   2       47.04       46.51      3.56 o 
 -11   0   2       36.28       36.97      2.09 o 
 -10   0   2       11.01       12.55      1.91 o 
  -9   0   2      112.12      120.84      5.00 o 
  -8   0   2        4.47        5.09      0.72 o 
  -7   0   2       21.85       19.52      0.97 o 
  -6   0   2        9.01        5.75      0.49 o 
  -5   0   2       73.12       54.42      1.17 o 
  -4   0   2       22.21       20.65      0.54 o 
  -3   0   2      296.86      307.88      4.23 o 
  -2   0   2     6570.54     6463.02    148.32 o 
  -1   0   2    10737.69     9309.05    232.11 o 
   0   0   2    10055.95     9822.28    202.43 o 
   1   0   2      123.62      110.78      2.10 o 
   2   0   2       36.20       15.61      0.35 o 
   3   0   2      367.36      392.06      5.45 o 
   4   0   2      281.07      328.35      4.74 o 
   5   0   2      689.22      584.66      9.27 o 
   6   0   2       55.06       46.61      1.09 o 
   7   0   2       82.93       63.94      1.78 o 
   8   0   2       21.33       21.11      1.11 o 
   9   0   2      674.31      662.33     16.33 o 
  10   0   2       28.14       35.20      2.06 o 
  11   0   2       46.09       38.57      1.93 o 
  12   0   2       21.19       19.00      2.00 o 
 -13   1   2        0.47        0.10      0.59 o 
 -12   1   2       42.84       41.49      1.64 o 
 -11   1   2       72.57       72.38      2.02 o 
 -10   1   2       47.79       50.07      1.53 o 
  -9   1   2       24.96       21.52      0.89 o 
  -8   1   2       11.97       11.98      0.68 o 
  -7   1   2        3.09        4.47      0.39 o 
  -6   1   2       10.06        8.28      0.50 o 
  -5   1   2      351.17      338.95      3.63 o 
  -4   1   2     1014.16     1024.01     11.82 o 
  -3   1   2     1073.09     1131.40     12.91 o 
  -2   1   2      366.95      340.53      3.21 o 
  -1   1   2     3065.80     3175.19     61.87 o 
   0   1   2      651.00      692.72     19.44 o 
   1   1   2      851.31      826.43     16.70 o 
   2   1   2       36.98       35.45      0.49 o 
   3   1   2     1074.30     1086.19     11.19 o 
   4   1   2        8.81       10.45      0.35 o 
   5   1   2       13.16       10.68      0.45 o 
   6   1   2        2.26        5.92      0.43 o 
   7   1   2      134.66      134.26      1.91 o 
   8   1   2       14.56       16.77      0.76 o 
   9   1   2       12.56       12.89      0.86 o 
  10   1   2        0.27       -0.08      0.43 o 
  11   1   2        0.22        0.10      0.47 o 
  12   1   2        2.86        2.16      0.81 o 
 -13   2   2       22.02       21.69      1.46 o 
 -12   2   2        0.03        0.20      0.52 o 
 -11   2   2        0.11        0.15      0.55 o 
 -10   2   2        7.64        9.43      0.82 o 
  -9   2   2        6.97        7.97      0.67 o 
  -8   2   2       80.71       77.59      1.89 o 
  -7   2   2        4.07        8.57      0.48 o 
  -6   2   2      182.14      187.07      2.20 o 
  -5   2   2       12.57       16.29      0.43 o 
  -4   2   2      674.53      700.41      7.92 o 
  -3   2   2        0.90        1.46      0.24 o 
  -2   2   2     6038.01     6011.82    200.25 o 
  -1   2   2      109.32       82.30      0.99 o 
   0   2   2      870.55      962.97     48.31 o 
   1   2   2       21.91       11.30      0.18 o 
   2   2   2        1.81        3.00      0.17 o 
   3   2   2        9.44        8.39      0.31 o 
   4   2   2       17.34       16.09      0.40 o 
   5   2   2       35.50       55.89      0.79 o 
   6   2   2        3.21        3.00      0.56 o 
   7   2   2      544.89      515.40      6.68 o 
   8   2   2      100.38       93.74      1.71 o 
   9   2   2       83.08       76.58      1.59 o 
  10   2   2        1.67        0.71      0.43 o 
  11   2   2        0.56        0.12      0.46 o 
  12   2   2        1.73        2.55      0.70 o 
 -13   3   2       13.97       11.81      2.55 o 
 -12   3   2        1.34        1.29      0.81 o 
 -11   3   2        0.04        0.11      0.49 o 
 -10   3   2       13.68       13.55      0.90 o 
  -9   3   2       18.26       23.24      0.95 o 
  -8   3   2      169.96      159.15      2.44 o 
  -7   3   2      275.88      287.19      3.75 o 
  -6   3   2       43.05       34.45      0.85 o 
  -5   3   2       58.58       46.70      0.74 o 
  -4   3   2       22.10       51.56      0.70 o 
  -3   3   2       83.42      106.80      1.18 o 
  -2   3   2     1494.56     1591.14     30.38 o 
  -1   3   2      252.15      205.43      1.94 o 
   0   3   2      192.88      227.63      1.87 o 
   1   3   2     1042.79      991.42     25.53 o 
   2   3   2      108.94      104.82      1.06 o 
   3   3   2      311.09      320.06      3.44 o 
   4   3   2      791.58      871.08      9.11 o 
   5   3   2       55.78       75.94      0.96 o 
   6   3   2        0.96        0.04      0.24 o 
   7   3   2       37.78       36.31      0.91 o 
   8   3   2        0.08        0.00      0.28 o 
   9   3   2        2.41        2.27      0.47 o 
  10   3   2       21.67       21.82      0.97 o 
  11   3   2        4.74        3.06      0.67 o 
  12   3   2        0.99        1.68      0.73 o 
 -12   4   2        3.54        3.06      1.40 o 
 -11   4   2        6.11        3.27      0.90 o 
 -10   4   2       14.08       14.73      0.95 o 
  -9   4   2       21.96       19.95      1.18 o 
  -8   4   2       43.78       41.94      1.14 o 
  -7   4   2       34.77       35.46      0.94 o 
  -6   4   2      155.48      151.93      2.16 o 
  -5   4   2       35.42       35.21      0.77 o 
  -4   4   2      484.34      513.88      5.87 o 
  -3   4   2       46.08       52.41      0.74 o 
  -2   4   2      353.00      325.79      3.64 o 
  -1   4   2      459.38      536.28      4.87 o 
   0   4   2        0.43        0.52      0.10 o 
   1   4   2        1.44        5.60      0.25 o 
   2   4   2       32.97       41.93      0.64 o 
   3   4   2       75.95       60.79      0.87 o 
   4   4   2        4.69        4.75      0.25 o 
   5   4   2       46.75       50.37      0.91 o 
   6   4   2      207.38      194.48      2.39 o 
   7   4   2       28.13       23.61      0.65 o 
   8   4   2       10.51        8.32      0.55 o 
   9   4   2        0.04        0.05      0.29 o 
  10   4   2       26.56       25.26      1.04 o 
  11   4   2        2.48        2.02      0.82 o 
  12   4   2        4.75        4.03      1.36 o 
 -12   5   2        0.03        0.30      0.68 o 
 -11   5   2        1.94        0.83      0.60 o 
 -10   5   2        0.36        0.11      0.43 o 
  -9   5   2       58.15       50.79      1.41 o 
  -8   5   2       12.36       12.57      0.73 o 
  -7   5   2       31.27       36.06      1.13 o 
  -6   5   2      301.89      299.81      3.83 o 
  -5   5   2       14.49       20.44      0.65 o 
  -4   5   2       12.65       15.22      0.58 o 
  -3   5   2      561.82      568.13      5.73 o 
  -2   5   2        4.78        6.46      0.20 o 
  -1   5   2      143.88      147.46      1.52 o 
   0   5   2        4.69        1.68      0.12 o 
   1   5   2       97.60       85.42      0.88 o 
   2   5   2     1682.59     1806.67     45.88 o 
   3   5   2       22.13       29.03      0.54 o 
   4   5   2        4.75        3.20      0.31 o 
   5   5   2       49.25       43.22      0.78 o 
   6   5   2      112.80      127.43      1.75 o 
   7   5   2        5.82        4.53      0.47 o 
   8   5   2       64.39       64.47      1.29 o 
   9   5   2       12.09        9.03      1.21 o 
  10   5   2        3.54        3.71      1.22 o 
  11   5   2        3.51        3.73      1.26 o 
 -12   6   2        0.89        0.63      0.57 o 
 -11   6   2        1.28        1.25      0.56 o 
 -10   6   2        2.32        1.58      0.62 o 
  -9   6   2        1.37        2.72      0.72 o 
  -8   6   2        2.80        2.62      0.83 o 
  -7   6   2       11.91       10.85      0.70 o 
  -6   6   2        0.46        1.86      0.38 o 
  -5   6   2       35.63       34.94      0.75 o 
  -4   6   2      174.88      196.97      2.20 o 
  -3   6   2      209.50      177.71      1.99 o 
  -2   6   2       27.27       24.39      0.45 o 
  -1   6   2       97.63      111.74      1.16 o 
   0   6   2       74.28       68.86      0.71 o 
   1   6   2        9.39        7.25      0.27 o 
   2   6   2        3.18        5.86      0.40 o 
   3   6   2       33.08       34.30      0.66 o 
   4   6   2        4.22        3.31      0.33 o 
   5   6   2       20.92       17.81      0.55 o 
   6   6   2       82.23       92.40      1.40 o 
   7   6   2        0.05        0.21      0.29 o 
   8   6   2        3.29        2.26      0.57 o 
   9   6   2        0.16        0.22      0.41 o 
  10   6   2        5.77        1.28      1.29 o 
  11   6   2        4.41        0.80      0.68 o 
 -11   7   2        1.73        0.95      0.61 o 
 -10   7   2        0.48        0.47      0.50 o 
  -9   7   2        0.14        0.11      0.30 o 
  -8   7   2        1.59        1.43      0.42 o 
  -7   7   2        0.05        0.40      0.30 o 
  -6   7   2        1.47        2.28      0.40 o 
  -5   7   2        2.43        1.25      0.36 o 
  -4   7   2       11.42       10.62      0.47 o 
  -3   7   2       15.22       23.48      0.50 o 
  -2   7   2        2.26        2.46      0.33 o 
  -1   7   2       50.06       41.46      0.74 o 
   0   7   2       43.29       49.69      0.63 o 
   1   7   2       23.21       26.33      0.44 o 
   2   7   2       55.25       55.99      1.21 o 
   3   7   2        0.10       -0.06      0.13 o 
   4   7   2       23.22       21.23      0.86 o 
   5   7   2       17.72       15.79      0.56 o 
   6   7   2        0.00        0.29      0.33 o 
   7   7   2       11.36        8.39      0.62 o 
   8   7   2        0.01        0.46      0.40 o 
   9   7   2        0.00        0.00      0.32 o 
  10   7   2        5.36        3.65      1.72 o 
 -10   8   2        0.08        0.34      0.48 o 
  -9   8   2        0.92        0.39      0.46 o 
  -8   8   2        3.07        3.04      0.49 o 
  -7   8   2       15.69       14.13      0.65 o 
  -6   8   2       10.61       12.19      0.56 o 
  -5   8   2        0.66        1.16      0.36 o 
  -4   8   2      227.63      234.02      3.77 o 
  -3   8   2       84.70       88.23      1.58 o 
  -2   8   2      109.21      117.78      1.60 o 
  -1   8   2       42.81       47.51      1.84 o 
   0   8   2       17.94       19.38      0.40 o 
   1   8   2       10.36        8.19      0.32 o 
   2   8   2       76.03       78.32      1.37 o 
   3   8   2        6.73        6.61      0.42 o 
   4   8   2        1.29        1.96      0.46 o 
   5   8   2        1.43        0.52      0.31 o 
   6   8   2       51.05       52.22      1.14 o 
   7   8   2       33.27       37.18      1.13 o 
   8   8   2       34.19       35.76      1.23 o 
   9   8   2        0.54        0.35      0.47 o 
  10   8   2        0.03       -0.01      0.39 o 
 -10   9   2       11.63       15.47      1.14 o 
  -9   9   2        2.06        1.66      0.57 o 
  -8   9   2       18.94       23.03      0.96 o 
  -7   9   2       10.32        7.64      0.74 o 
  -6   9   2       44.49       47.80      1.31 o 
  -5   9   2        0.63        0.56      0.31 o 
  -4   9   2       56.41       59.78      1.05 o 
  -3   9   2       27.45       29.96      0.91 o 
  -2   9   2        9.00        8.77      0.40 o 
  -1   9   2        0.45        0.95      0.37 o 
   0   9   2       82.74       85.91      2.08 o 
   1   9   2       11.75       13.09      0.57 o 
   2   9   2        0.00        0.02      0.15 o 
   3   9   2        1.56        1.11      0.37 o 
   4   9   2       39.17       35.74      1.13 o 
   5   9   2       45.04       37.71      1.14 o 
   6   9   2       10.87       11.98      0.74 o 
   7   9   2       21.27       20.34      0.96 o 
   8   9   2        2.97        2.10      0.68 o 
   9   9   2        1.61        3.28      0.74 o 
  -9  10   2       10.98       13.57      0.95 o 
  -8  10   2        0.04        0.21      0.41 o 
  -7  10   2        0.24        0.25      0.41 o 
  -6  10   2        0.56        0.80      0.40 o 
  -5  10   2        6.29        6.46      1.06 o 
  -4  10   2        7.41        9.30      0.61 o 
  -3  10   2        7.07        6.17      0.43 o 
  -2  10   2       57.09       62.07      1.55 o 
  -1  10   2       57.91       59.66      1.36 o 
   0  10   2       16.30       16.32      0.66 o 
   1  10   2       29.34       29.38      1.33 o 
   2  10   2        9.00        6.04      0.36 o 
   3  10   2        2.82        1.03      0.38 o 
   4  10   2        3.68        2.09      0.69 o 
   5  10   2        4.80        4.64      0.49 o 
   6  10   2        1.20        0.56      0.41 o 
   7  10   2        0.82        0.66      0.42 o 
   8  10   2        0.03       -0.25      0.41 o 
  -8  11   2        1.37        1.96      0.70 o 
  -7  11   2        0.33        0.25      0.33 o 
  -6  11   2        0.17        0.27      0.34 o 
  -5  11   2        1.36        0.52      0.37 o 
  -4  11   2        6.15        4.67      1.38 o 
  -3  11   2        2.73        2.99      0.49 o 
  -2  11   2       17.23       20.72      1.20 o 
  -1  11   2       23.94       25.73      0.89 o 
   0  11   2       18.82       21.38      0.93 o 
   1  11   2       25.18       29.21      0.84 o 
   2  11   2       58.40       60.84      2.77 o 
   3  11   2        4.16        1.92      0.50 o 
   4  11   2        0.59       -0.01      0.17 o 
   5  11   2        0.07       -0.05      0.31 o 
   6  11   2        2.39        2.82      0.43 o 
   7  11   2        0.17       -0.12      0.36 o 
  -6  12   2        5.15        5.45      1.18 o 
  -5  12   2        1.23        0.57      0.45 o 
  -4  12   2        3.46        2.68      0.84 o 
  -3  12   2        0.21        0.06      0.33 o 
  -2  12   2        0.03       -0.04      0.29 o 
  -1  12   2       28.85       24.34      1.20 o 
   0  12   2       17.33       18.48      0.75 o 
   1  12   2        0.15        0.21      0.31 o 
   2  12   2        0.13        0.16      0.28 o 
   3  12   2        1.22        0.92      0.57 o 
   4  12   2        0.28       -0.24      0.30 o 
   5  12   2        4.71        3.30      1.23 o 
   6  12   2        0.14        0.63      0.49 o 
  -4  13   2        1.67        0.54      0.50 o 
  -3  13   2        0.46        0.06      0.34 o 
  -2  13   2        1.41        0.94      0.37 o 
  -1  13   2       17.25       20.94      0.84 o 
   0  13   2        5.29        4.29      0.58 o 
   1  13   2        0.31        0.69      0.37 o 
   2  13   2        0.00        0.23      0.41 o 
   3  13   2        1.35        1.26      0.46 o 
   4  13   2        0.02       -0.39      0.39 o 
 -13   1   3        0.00        0.13      0.57 o 
 -12   1   3       51.44       56.93      2.06 o 
 -11   1   3        0.06        0.09      0.48 o 
 -10   1   3       85.27       87.65      2.16 o 
  -9   1   3       50.33       55.66      1.35 o 
  -8   1   3       85.97       90.67      2.39 o 
  -7   1   3      145.15      150.83      2.08 o 
  -6   1   3      127.47      154.68      2.26 o 
  -5   1   3       80.08       58.61      0.92 o 
  -4   1   3      205.08      215.68      2.43 o 
  -3   1   3      378.78      380.25      3.92 o 
  -2   1   3     1295.11     1333.98     30.71 o 
  -1   1   3     2189.18     2371.08     35.69 o 
   0   1   3       87.04       66.19      0.55 o 
   1   1   3     1029.84      990.39     21.02 o 
   2   1   3       50.46       45.69      0.51 o 
   3   1   3     1896.67     1956.73     20.50 o 
   4   1   3        3.43        1.40      0.23 o 
   5   1   3      327.00      346.37      3.56 o 
   6   1   3        1.18        0.99      0.26 o 
   7   1   3       29.65       35.83      0.76 o 
   8   1   3        0.86        0.42      0.33 o 
   9   1   3       31.26       37.62      1.13 o 
  10   1   3        1.34        2.61      0.53 o 
  11   1   3       28.12       27.17      1.07 o 
  12   1   3        6.99       10.75      1.10 o 
 -13   2   3        5.83        5.15      0.98 o 
 -12   2   3       12.18       14.78      1.53 o 
 -11   2   3       35.82       37.90      1.61 o 
 -10   2   3       32.01       31.94      1.25 o 
  -9   2   3        0.08        0.01      0.27 o 
  -8   2   3       31.11       30.74      1.21 o 
  -7   2   3        2.78        5.69      0.48 o 
  -6   2   3        6.27        5.53      0.37 o 
  -5   2   3        8.16        7.58      0.37 o 
  -4   2   3       26.28       16.20      0.45 o 
  -3   2   3     1814.42     1961.28     25.35 o 
  -2   2   3     2509.26     2840.42     39.00 o 
  -1   2   3      663.25      740.83     25.54 o 
   0   2   3       50.34       40.23      0.27 o 
   1   2   3       31.84       38.12      0.32 o 
   2   2   3        0.13        0.55      0.12 o 
   3   2   3      837.63      809.92      9.27 o 
   4   2   3       40.33       40.42      0.57 o 
   5   2   3        0.03        0.42      0.21 o 
   6   2   3        9.15        6.19      0.36 o 
   7   2   3      287.48      272.47      3.39 o 
   8   2   3       27.38       22.75      0.81 o 
   9   2   3      119.55      122.89      2.05 o 
  10   2   3       18.15       17.54      0.84 o 
  11   2   3        1.02        0.50      0.54 o 
  12   2   3        2.94        3.39      0.83 o 
 -12   3   3        2.14        2.60      0.73 o 
 -11   3   3       13.90       15.76      0.99 o 
 -10   3   3       12.58       12.90      0.94 o 
  -9   3   3       20.29       19.55      0.92 o 
  -8   3   3       44.29       37.88      1.11 o 
  -7   3   3        4.35        5.93      0.54 o 
  -6   3   3       39.80       36.93      0.74 o 
  -5   3   3      563.03      599.01      6.99 o 
  -4   3   3      135.55      127.75      1.50 o 
  -3   3   3      264.08      263.59      2.78 o 
  -2   3   3      596.43      684.98      9.79 o 
  -1   3   3      551.55      598.00     22.32 o 
   0   3   3       11.50       11.52      0.44 o 
   1   3   3        0.71        0.25      0.07 o 
   2   3   3       13.65       27.10      0.31 o 
   3   3   3      257.77      279.96      2.75 o 
   4   3   3       87.59       83.29      1.45 o 
   5   3   3       14.79       14.38      0.45 o 
   6   3   3      169.14      169.68      2.08 o 
   7   3   3        8.88       10.54      0.51 o 
   8   3   3       37.69       38.04      0.93 o 
   9   3   3       17.59       15.71      0.86 o 
  10   3   3        0.18        0.85      0.53 o 
  11   3   3        5.08        6.91      0.80 o 
  12   3   3        8.98       10.58      1.00 o 
 -12   4   3        6.28        6.07      1.47 o 
 -11   4   3        3.51        2.85      0.81 o 
 -10   4   3        1.36        1.42      0.53 o 
  -9   4   3      127.45      140.55      2.76 o 
  -8   4   3        8.00        7.11      0.79 o 
  -7   4   3       12.59       10.85      0.73 o 
  -6   4   3        0.17        0.37      0.36 o 
  -5   4   3       13.24       14.31      0.60 o 
  -4   4   3      876.63      859.13     12.49 o 
  -3   4   3      445.86      464.48      5.16 o 
  -2   4   3      288.20      289.16      2.89 o 
  -1   4   3      387.28      528.91     15.48 o 
   0   4   3      201.56      191.47      1.60 o 
   1   4   3      275.27      266.05      2.58 o 
   2   4   3       40.37       36.90      0.49 o 
   3   4   3       78.85       65.59      1.77 o 
   4   4   3       20.89       17.54      0.57 o 
   5   4   3      217.23      208.57      2.41 o 
   6   4   3      166.23      170.93      2.17 o 
   7   4   3       14.70       13.71      0.62 o 
   8   4   3       33.96       36.01      1.03 o 
   9   4   3        5.13        3.96      0.76 o 
  10   4   3       40.75       43.83      1.32 o 
  11   4   3        0.89        1.53      0.74 o 
 -12   5   3        0.40        0.27      0.60 o 
 -11   5   3        0.21        0.08      0.41 o 
 -10   5   3        0.43        0.29      0.47 o 
  -9   5   3        5.98        4.92      0.63 o 
  -8   5   3        2.20        4.24      0.58 o 
  -7   5   3       88.58       83.25      1.52 o 
  -6   5   3        6.22       11.42      0.56 o 
  -5   5   3       12.48       10.98      0.54 o 
  -4   5   3       44.37       51.30      0.88 o 
  -3   5   3       95.88      121.79      1.57 o 
  -2   5   3      176.82      167.35      1.60 o 
  -1   5   3       36.18       39.03      0.54 o 
   0   5   3      135.80      157.48      1.65 o 
   1   5   3      301.87      291.13      3.22 o 
   2   5   3      530.74      572.25      5.38 o 
   3   5   3        5.58        4.55      0.23 o 
   4   5   3       56.25       45.74      0.93 o 
   5   5   3        6.84        7.33      0.52 o 
   6   5   3        4.94        6.15      0.40 o 
   7   5   3       48.36       47.84      0.98 o 
   8   5   3        8.81        6.11      0.86 o 
   9   5   3        3.91        2.67      0.86 o 
  10   5   3       14.75       13.79      0.93 o 
  11   5   3        3.73        2.57      0.99 o 
 -11   6   3        8.83        8.57      1.79 o 
 -10   6   3        0.83        0.80      0.51 o 
  -9   6   3       23.37       28.22      1.02 o 
  -8   6   3       54.99       62.30      1.43 o 
  -7   6   3      138.48      152.76      2.47 o 
  -6   6   3      392.62      421.67      6.22 o 
  -5   6   3      233.92      243.19      3.39 o 
  -4   6   3        0.12        0.08      0.17 o 
  -3   6   3        6.72        5.96      0.21 o 
  -2   6   3        0.18        0.30      0.13 o 
  -1   6   3        3.16        2.88      0.28 o 
   0   6   3      293.05      311.35      3.39 o 
   1   6   3       72.30       93.78      1.05 o 
   2   6   3      105.50      106.68      1.28 o 
   3   6   3       45.74       42.80      0.72 o 
   4   6   3      294.35      295.19      3.99 o 
   5   6   3       27.74       25.73      1.21 o 
   6   6   3       81.56       95.16      1.52 o 
   7   6   3        0.10       -0.13      0.32 o 
   8   6   3       11.44       12.86      0.70 o 
   9   6   3        0.19        0.05      0.35 o 
  10   6   3        6.89        3.12      2.14 o 
  11   6   3        9.77        9.97      1.91 o 
 -11   7   3        0.74        0.44      0.47 o 
 -10   7   3        2.30        1.53      0.59 o 
  -9   7   3        0.85        0.86      0.44 o 
  -8   7   3        3.29        3.13      0.49 o 
  -7   7   3        5.74        5.40      0.49 o 
  -6   7   3       41.52       44.46      1.08 o 
  -5   7   3      314.20      317.35      5.05 o 
  -4   7   3      122.83      119.34      2.03 o 
  -3   7   3       42.28       44.69      0.70 o 
  -2   7   3       66.28       70.67      0.95 o 
  -1   7   3      131.80      119.74      1.40 o 
   0   7   3      319.40      362.49      5.15 o 
   1   7   3       60.18       68.52      0.91 o 
   2   7   3        9.30       11.79      0.29 o 
   3   7   3       13.13        9.97      0.53 o 
   4   7   3      248.35      255.26      4.03 o 
   5   7   3       23.05       24.82      1.05 o 
   6   7   3      311.80      287.22      4.03 o 
   7   7   3       11.64       12.48      0.75 o 
   8   7   3       10.34       12.21      0.74 o 
   9   7   3        5.68        5.27      0.91 o 
  10   7   3        0.03       -0.01      0.42 o 
 -10   8   3        2.27        1.46      0.53 o 
  -9   8   3        7.13        8.84      1.46 o 
  -8   8   3       19.90       23.34      0.80 o 
  -7   8   3        6.05        6.00      0.56 o 
  -6   8   3       17.18       19.64      0.63 o 
  -5   8   3      151.36      158.70      2.16 o 
  -4   8   3      216.88      223.15      2.68 o 
  -3   8   3        3.12        1.75      0.29 o 
  -2   8   3        9.66        6.67      0.32 o 
  -1   8   3        9.05       10.46      0.43 o 
   0   8   3        0.35        0.35      0.18 o 
   1   8   3       14.59       13.17      0.37 o 
   2   8   3       15.07       16.23      0.69 o 
   3   8   3       12.15       12.39      0.39 o 
   4   8   3        0.06        0.25      0.31 o 
   5   8   3       35.74       38.87      1.28 o 
   6   8   3       29.05       36.11      1.03 o 
   7   8   3       40.22       45.62      1.23 o 
   8   8   3        0.09        0.18      0.35 o 
   9   8   3        0.86        0.86      0.52 o 
 -10   9   3        0.01        0.05      0.42 o 
  -9   9   3        3.75        4.46      0.90 o 
  -8   9   3        0.37        0.20      0.41 o 
  -7   9   3       14.65       15.43      0.69 o 
  -6   9   3        0.77        0.66      0.32 o 
  -5   9   3       26.81       24.00      0.62 o 
  -4   9   3        8.71        8.16      0.42 o 
  -3   9   3        0.77        0.88      0.30 o 
  -2   9   3       43.07       44.38      1.19 o 
  -1   9   3        0.10        0.08      0.20 o 
   0   9   3       65.98       62.96      1.11 o 
   1   9   3       65.60       69.67      1.18 o 
   2   9   3       20.46       19.91      0.69 o 
   3   9   3       19.67       19.01      0.83 o 
   4   9   3       34.16       28.57      0.74 o 
   5   9   3        3.73        2.26      0.99 o 
   6   9   3        3.25        2.09      0.46 o 
   7   9   3       16.93       18.28      0.79 o 
   8   9   3        4.07        3.33      0.66 o 
   9   9   3        0.07        0.07      0.47 o 
  -9  10   3        2.69        2.31      0.63 o 
  -8  10   3        5.34        6.75      0.68 o 
  -7  10   3        7.74       10.12      0.79 o 
  -6  10   3        1.84        0.88      0.49 o 
  -5  10   3        0.20        0.25      0.31 o 
  -4  10   3       11.24       12.55      2.01 o 
  -3  10   3       50.00       51.39      1.25 o 
  -2  10   3       42.47       45.99      1.13 o 
  -1  10   3       68.55       73.10      1.27 o 
   0  10   3        0.64        0.68      0.27 o 
   1  10   3       61.59       65.46      1.18 o 
   2  10   3        0.11        0.16      0.13 o 
   3  10   3        0.02        0.23      0.20 o 
   4  10   3        0.37        0.79      0.37 o 
   5  10   3        0.17        0.02      0.27 o 
   6  10   3        1.13        0.10      0.56 o 
   7  10   3        6.68        6.06      0.72 o 
   8  10   3        0.08        0.05      0.49 o 
  -8  11   3        5.94        5.68      0.89 o 
  -7  11   3        3.05        1.41      0.61 o 
  -6  11   3        2.75        1.57      0.66 o 
  -5  11   3        0.16        0.21      0.30 o 
  -4  11   3        2.12        0.34      0.30 o 
  -3  11   3        2.53        2.30      0.42 o 
  -2  11   3        6.20        6.70      0.89 o 
  -1  11   3       36.78       43.39      0.95 o 
   0  11   3        1.83        1.43      0.37 o 
   1  11   3        6.80        5.56      0.75 o 
   2  11   3        0.04        0.03      0.25 o 
   3  11   3       12.68       10.50      1.36 o 
   4  11   3        0.08       -0.07      0.38 o 
   5  11   3        6.40        8.67      0.95 o 
   6  11   3        0.11        0.00      0.38 o 
   7  11   3        1.27        1.99      0.79 o 
  -6  12   3        0.00        0.42      0.46 o 
  -5  12   3        2.29        1.46      0.92 o 
  -4  12   3        0.21        0.11      0.40 o 
  -3  12   3       29.35       30.67      1.06 o 
  -2  12   3       26.86       26.57      0.83 o 
  -1  12   3       15.49       17.44      1.82 o 
   0  12   3        0.58        0.45      0.33 o 
   1  12   3        6.05        4.94      0.67 o 
   2  12   3        0.38        0.75      0.31 o 
   3  12   3       11.74       10.33      0.69 o 
   4  12   3        0.15        0.50      0.43 o 
   5  12   3        1.87        2.53      0.57 o 
  -4  13   3        1.43        0.55      0.42 o 
  -3  13   3        0.11        0.05      0.35 o 
  -2  13   3        7.27        5.18      0.75 o 
  -1  13   3        2.42        1.79      0.45 o 
   0  13   3        0.81        1.44      0.83 o 
   1  13   3        0.28       -0.61      0.61 o 
   2  13   3        0.18        0.49      0.95 o 
   3  13   3        3.22        2.37      1.29 o 
 -13   0   4        2.58        2.25      1.10 o 
 -12   0   4        2.70        3.07      1.43 o 
 -11   0   4       17.32       20.61      1.66 o 
 -10   0   4       21.98       21.67      1.64 o 
  -9   0   4       25.24       29.87      2.08 o 
  -8   0   4      275.14      266.94      5.52 o 
  -7   0   4       23.48       23.62      0.94 o 
  -6   0   4      339.36      337.35      5.57 o 
  -5   0   4     1172.95     1195.49     21.65 o 
  -4   0   4      577.09      635.51     10.16 o 
  -3   0   4        5.53        5.54      0.38 o 
  -2   0   4       18.90       11.76      1.08 o 
  -1   0   4        2.47       -0.11      0.21 o 
   0   0   4       57.44       47.16      0.65 o 
   1   0   4     3879.30     4624.84     99.61 o 
   2   0   4      484.05      532.33      5.66 o 
   3   0   4      464.58      366.46      4.54 o 
   4   0   4      203.98      224.23      2.92 o 
   5   0   4        1.96        2.31      0.36 o 
   6   0   4       55.80       57.12      1.34 o 
   7   0   4        1.31        2.62      0.65 o 
   8   0   4      150.61      155.40      2.80 o 
   9   0   4        1.95        1.34      0.56 o 
  10   0   4        1.98        1.40      0.72 o 
  11   0   4        3.50        5.57      1.19 o 
 -13   1   4        8.74        8.34      1.12 o 
 -12   1   4       70.09       72.86      2.59 o 
 -11   1   4       45.24       47.47      1.83 o 
 -10   1   4       83.01       82.96      1.94 o 
  -9   1   4        8.30        7.77      0.86 o 
  -8   1   4        4.74        4.11      0.56 o 
  -7   1   4      143.60      141.31      2.06 o 
  -6   1   4       34.10       42.78      0.90 o 
  -5   1   4        2.72        3.75      0.43 o 
  -4   1   4       37.21       26.03      0.59 o 
  -3   1   4     1501.74     1436.94     25.85 o 
  -2   1   4      577.47      657.11      8.11 o 
  -1   1   4       95.69       78.97      0.90 o 
   0   1   4       19.52       27.11      0.35 o 
   1   1   4      149.45      164.63      1.20 o 
   2   1   4      330.13      348.58      3.03 o 
   3   1   4       77.43       53.46      0.67 o 
   4   1   4      116.33      112.39      1.09 o 
   5   1   4        3.77        5.98      0.29 o 
   6   1   4       92.46       95.82      1.34 o 
   7   1   4      393.37      370.77      4.08 o 
   8   1   4       18.14       18.50      0.68 o 
   9   1   4       38.07       41.12      1.00 o 
  10   1   4        8.38        9.24      0.69 o 
  11   1   4        0.00        0.19      0.41 o 
 -13   2   4        0.57       -0.06      0.64 o 
 -12   2   4        1.28        0.45      0.58 o 
 -11   2   4        9.82        8.56      1.06 o 
 -10   2   4       61.48       66.68      1.75 o 
  -9   2   4       17.99       18.57      1.01 o 
  -8   2   4        1.79        2.03      0.43 o 
  -7   2   4      266.08      269.64      3.66 o 
  -6   2   4      157.46      169.20      2.26 o 
  -5   2   4      171.42      152.09      1.86 o 
  -4   2   4      900.81      967.24     11.68 o 
  -3   2   4       80.26       86.63      1.02 o 
  -2   2   4      127.16      148.21      4.27 o 
  -1   2   4      740.85      777.27     18.86 o 
   0   2   4      244.91      303.98      3.10 o 
   1   2   4       65.35       49.92      0.40 o 
   2   2   4      236.13      291.76      2.29 o 
   3   2   4      207.27      211.23      1.91 o 
   4   2   4        0.16        0.18      0.14 o 
   5   2   4      248.39      218.47      2.13 o 
   6   2   4        0.07        0.47      0.29 o 
   7   2   4      206.94      216.71      2.87 o 
   8   2   4        4.56        3.50      0.61 o 
   9   2   4        0.00        0.29      0.36 o 
  10   2   4        0.17        1.46      0.47 o 
  11   2   4        0.48        0.50      0.46 o 
 -12   3   4        0.30        0.49      0.61 o 
 -11   3   4        5.11        5.39      0.92 o 
 -10   3   4        0.58        0.47      0.51 o 
  -9   3   4       38.86       39.24      1.15 o 
  -8   3   4       97.46       99.61      1.91 o 
  -7   3   4       33.19       30.88      0.76 o 
  -6   3   4       15.84       24.95      0.67 o 
  -5   3   4      144.83      169.06      2.02 o 
  -4   3   4     1531.07     1684.52     33.47 o 
  -3   3   4        1.93        0.84      0.17 o 
  -2   3   4        9.53       14.90      0.25 o 
  -1   3   4      254.52      254.02      3.10 o 
   0   3   4       16.41       13.54      0.27 o 
   1   3   4      283.49      289.32      2.19 o 
   2   3   4       81.08       84.07      0.72 o 
   3   3   4       98.46      112.58      0.98 o 
   4   3   4      301.16      303.56      3.12 o 
   5   3   4      574.01      565.70      6.19 o 
   6   3   4       67.30       66.71      1.19 o 
   7   3   4       44.55       41.63      0.88 o 
   8   3   4       23.36       24.10      0.84 o 
   9   3   4        0.11        0.34      0.42 o 
  10   3   4        0.01        0.15      0.55 o 
  11   3   4       13.46       14.62      1.00 o 
 -12   4   4        0.23       -0.03      0.45 o 
 -11   4   4        0.29        0.76      0.56 o 
 -10   4   4        5.91        5.52      0.66 o 
  -9   4   4       68.92       68.39      1.99 o 
  -8   4   4      209.71      222.77      3.29 o 
  -7   4   4       66.84       62.22      1.21 o 
  -6   4   4       13.59       17.67      1.12 o 
  -5   4   4        1.46        0.55      0.21 o 
  -4   4   4      295.06      292.11      3.40 o 
  -3   4   4        1.20        0.99      0.14 o 
  -2   4   4      105.57      119.55      1.19 o 
  -1   4   4       86.23      117.42      1.29 o 
   0   4   4      175.77      226.58      3.25 o 
   1   4   4       73.49       69.44      0.64 o 
   2   4   4      135.97      127.56      1.05 o 
   3   4   4        4.73        8.78      0.27 o 
   4   4   4        1.30        3.02      0.35 o 
   5   4   4       90.59       90.36      3.95 o 
   6   4   4       28.91       26.15      0.68 o 
   7   4   4      155.74      150.64      2.06 o 
   8   4   4       20.57       15.58      0.68 o 
   9   4   4       24.60       26.25      0.98 o 
  10   4   4       17.65       17.55      1.05 o 
  11   4   4        9.96       14.16      1.12 o 
 -12   5   4        3.51        3.07      0.90 o 
 -11   5   4        0.73        0.09      0.57 o 
 -10   5   4       13.31       11.30      2.20 o 
  -9   5   4       17.22       15.25      0.89 o 
  -8   5   4        1.04        1.55      0.51 o 
  -7   5   4      161.72      177.08      2.94 o 
  -6   5   4      105.23      125.09      1.88 o 
  -5   5   4       46.84       53.09      1.13 o 
  -4   5   4       13.41       18.81      0.54 o 
  -3   5   4       35.29       38.61      0.59 o 
  -2   5   4      146.20      146.68      1.27 o 
  -1   5   4      145.36      149.11      2.34 o 
   0   5   4      437.30      539.25      7.62 o 
   1   5   4        5.27       10.50      0.24 o 
   2   5   4        8.67       11.85      0.20 o 
   3   5   4        8.25       12.37      0.26 o 
   4   5   4      463.35      458.00      5.18 o 
   5   5   4       13.01       16.18      0.64 o 
   6   5   4        5.91        8.38      0.51 o 
   7   5   4        0.14        0.04      0.33 o 
   8   5   4        3.07        3.84      0.57 o 
   9   5   4        0.01        0.29      0.43 o 
  10   5   4        1.51        1.25      0.70 o 
  11   5   4       11.14       15.09      0.98 o 
 -11   6   4        0.15       -0.10      0.46 o 
 -10   6   4       12.24       14.54      2.61 o 
  -9   6   4        4.47        6.51      1.50 o 
  -8   6   4        2.11        2.98      0.49 o 
  -7   6   4        5.07        4.93      0.59 o 
  -6   6   4      111.06      109.64      1.95 o 
  -5   6   4       17.72       17.23      0.80 o 
  -4   6   4       84.82       91.38      1.28 o 
  -3   6   4        6.37        9.86      0.38 o 
  -2   6   4       12.91       11.41      0.32 o 
  -1   6   4       13.78        7.16      0.23 o 
   0   6   4       29.15       20.20      0.35 o 
   1   6   4        9.27        9.49      0.18 o 
   2   6   4        7.93        7.70      0.69 o 
   3   6   4       16.49       15.06      0.29 o 
   4   6   4      118.70      115.47      1.49 o 
   5   6   4       22.77       22.68      0.87 o 
   6   6   4        7.36        9.21      0.52 o 
   7   6   4        5.76        4.31      0.45 o 
   8   6   4        3.69        4.46      0.75 o 
   9   6   4        0.52       -0.12      0.34 o 
  10   6   4        4.68        5.59      1.57 o 
 -11   7   4        2.14        0.58      0.47 o 
 -10   7   4        2.51        3.12      0.77 o 
  -9   7   4        0.00       -0.06      0.31 o 
  -8   7   4        1.67        1.47      0.50 o 
  -7   7   4       11.19       14.81      0.69 o 
  -6   7   4       27.82       32.07      1.05 o 
  -5   7   4        0.25        0.72      0.31 o 
  -4   7   4       46.61       49.53      0.74 o 
  -3   7   4        3.35        2.95      0.18 o 
  -2   7   4       23.20       29.74      0.55 o 
  -1   7   4       14.57       16.27      0.35 o 
   0   7   4       42.25       42.91      0.71 o 
   1   7   4        1.24        0.37      0.15 o 
   2   7   4        0.07       -0.06      0.18 o 
   3   7   4        7.68        6.53      0.32 o 
   4   7   4        6.75        5.78      0.65 o 
   5   7   4       10.04       12.08      0.64 o 
   6   7   4        0.00        0.15      0.22 o 
   7   7   4        1.18        0.36      0.33 o 
   8   7   4        3.82        5.87      0.56 o 
   9   7   4        9.51       12.87      2.45 o 
  10   7   4        1.99        1.62      0.59 o 
 -10   8   4        0.55       -0.11      0.37 o 
  -9   8   4        0.00       -0.14      0.40 o 
  -8   8   4        0.45        0.50      0.36 o 
  -7   8   4        0.08        0.11      0.27 o 
  -6   8   4       18.15       21.00      0.68 o 
  -5   8   4        0.08        0.33      0.25 o 
  -4   8   4       99.06      101.60      1.60 o 
  -3   8   4        3.57        2.57      0.19 o 
  -2   8   4        1.51        2.98      0.25 o 
  -1   8   4       45.07       49.07      0.71 o 
   0   8   4       10.60        8.17      0.32 o 
   1   8   4        0.01        0.39      0.20 o 
   2   8   4        0.12        0.04      0.15 o 
   3   8   4        1.28        2.03      0.12 o 
   4   8   4       14.39       17.15      0.75 o 
   5   8   4       50.66       50.16      1.14 o 
   6   8   4        2.03        0.35      0.45 o 
   7   8   4       17.49       15.18      0.82 o 
   8   8   4        7.59       12.46      1.48 o 
   9   8   4        2.49        2.10      0.60 o 
  -9   9   4       14.12       19.91      1.07 o 
  -8   9   4        3.48        5.52      0.55 o 
  -7   9   4       16.23       16.38      0.74 o 
  -6   9   4        3.08        2.74      0.50 o 
  -5   9   4        0.05        0.47      0.28 o 
  -4   9   4       10.95       12.39      0.72 o 
  -3   9   4        0.14        0.24      0.17 o 
  -2   9   4        4.11        4.48      0.24 o 
  -1   9   4        9.85        9.65      0.40 o 
   0   9   4        0.00       -0.11      0.18 o 
   1   9   4        6.98        6.02      0.39 o 
   2   9   4        1.51        1.69      0.31 o 
   3   9   4        0.78        0.83      0.29 o 
   4   9   4       66.92       64.43      3.13 o 
   5   9   4       35.82       33.20      0.98 o 
   6   9   4        2.95        2.16      0.44 o 
   7   9   4        0.11        0.03      0.28 o 
   8   9   4        0.01        0.11      0.33 o 
  -8  10   4        0.03        0.35      0.55 o 
  -7  10   4        7.50        7.09      0.83 o 
  -6  10   4        1.07        0.42      0.24 o 
  -5  10   4        2.29        1.09      0.51 o 
  -4  10   4        1.10        0.71      0.26 o 
  -3  10   4        0.00        0.06      0.23 o 
  -2  10   4        0.18        0.04      0.15 o 
  -1  10   4        7.06        7.99      0.98 o 
   0  10   4       21.12       20.62      0.71 o 
   1  10   4       24.63       23.02      1.28 o 
   2  10   4        1.50        1.21      0.22 o 
   3  10   4        0.66        0.07      0.26 o 
   4  10   4        0.11        0.30      0.32 o 
   5  10   4        0.29        0.51      0.48 o 
   6  10   4        2.99        3.70      0.68 o 
   7  10   4        0.53        0.75      0.35 o 
  -7  11   4        2.73        2.15      0.90 o 
  -6  11   4        0.08        0.06      0.26 o 
  -5  11   4        0.54        0.55      0.59 o 
  -4  11   4        1.24        0.90      0.49 o 
  -3  11   4       28.68       33.53      1.02 o 
  -2  11   4        0.19        0.09      0.23 o 
  -1  11   4       42.49       45.43      1.11 o 
   0  11   4        0.07        0.17      0.26 o 
   1  11   4        8.28       -0.09      0.67 o 
   2  11   4        5.95        5.95      0.98 o 
   3  11   4        4.13        1.79      0.40 o 
   4  11   4        6.80        5.02      1.02 o 
   5  11   4        7.38       10.91      3.34 o 
   6  11   4        0.89        1.35      0.75 o 
  -6  12   4        0.12        0.02      0.29 o 
  -5  12   4        5.68       -0.01      0.63 o 
  -4  12   4        0.72        0.16      0.65 o 
  -3  12   4        4.57        0.19      0.71 o 
  -2  12   4        0.19        0.10      0.62 o 
  -1  12   4        8.85        7.49      4.82 o 
   0  12   4        0.00       -0.02      0.54 o 
   1  12   4        0.89        0.53      1.06 o 
   2  12   4        0.17        0.45      1.10 o 
   3  12   4        1.00        0.63      0.86 o 
   4  12   4        0.67        0.03      0.73 o 
  -3  13   4       16.45       21.11      1.47 o 
  -2  13   4        0.90        0.36      0.65 o 
  -1  13   4        6.57        4.48      2.03 o 
   0  13   4        3.22        5.21      0.94 o 
   1  13   4        5.33        5.95      0.97 o 
   2  13   4        1.46        0.90      0.68 o 
 -12   1   5       13.70       15.83      1.11 o 
 -11   1   5        0.40        0.87      0.59 o 
 -10   1   5        2.12        2.48      0.63 o 
  -9   1   5       81.18       77.96      1.94 o 
  -8   1   5        1.37        1.64      0.40 o 
  -7   1   5       10.54       10.33      0.57 o 
  -6   1   5        3.85        4.30      0.40 o 
  -5   1   5      145.37      154.10      2.12 o 
  -4   1   5      137.17      117.86      1.40 o 
  -3   1   5      303.48      255.10      2.82 o 
  -2   1   5       67.62       75.57      1.94 o 
  -1   1   5       77.22      108.10      0.98 o 
   0   1   5      142.55      137.20      1.34 o 
   1   1   5      179.33      185.48      1.36 o 
   2   1   5      459.39      515.69      7.55 o 
   3   1   5      283.79      340.72      3.08 o 
   4   1   5        3.42        1.70      0.23 o 
   5   1   5       33.93       31.16      0.60 o 
   6   1   5       47.47       51.49      0.96 o 
   7   1   5       77.02       75.10      1.16 o 
   8   1   5        3.31        4.03      0.48 o 
   9   1   5        0.37        0.47      0.40 o 
  10   1   5       58.67       65.58      1.47 o 
  11   1   5        0.02       -0.24      0.42 o 
 -12   2   5        0.02       -0.28      0.75 o 
 -11   2   5       14.32       16.95      1.07 o 
 -10   2   5        0.52        0.74      0.53 o 
  -9   2   5        0.32        0.43      0.38 o 
  -8   2   5       17.62       16.77      0.81 o 
  -7   2   5        6.61        7.57      0.51 o 
  -6   2   5       31.75       33.88      0.71 o 
  -5   2   5      120.00      137.75      1.94 o 
  -4   2   5        0.67        2.98      0.36 o 
  -3   2   5     1085.59     1197.92     35.99 o 
  -2   2   5      123.30      103.96      1.51 o 
  -1   2   5       70.83       66.52      0.61 o 
   0   2   5      266.46      276.66      2.33 o 
   1   2   5      141.41      174.37      1.30 o 
   2   2   5       19.92       11.70      0.28 o 
   3   2   5       10.35       10.32      0.32 o 
   4   2   5       77.42       85.38      1.16 o 
   5   2   5        3.25        2.73      0.29 o 
   6   2   5       99.23       84.89      1.20 o 
   7   2   5        0.21        0.14      0.26 o 
   8   2   5      205.51      198.29      2.56 o 
   9   2   5        9.82        9.95      0.76 o 
  10   2   5        3.44        3.93      0.62 o 
  11   2   5        0.62        0.24      0.49 o 
 -12   3   5        0.07        0.07      0.49 o 
 -11   3   5        4.37        4.92      0.72 o 
 -10   3   5        0.47        0.61      0.48 o 
  -9   3   5       17.45       17.07      0.87 o 
  -8   3   5        0.14        0.14      0.34 o 
  -7   3   5       32.41       38.95      1.08 o 
  -6   3   5      137.60      130.09      1.81 o 
  -5   3   5      290.22      259.54      3.25 o 
  -4   3   5      279.53      277.56      3.26 o 
  -3   3   5      387.98      430.10      5.36 o 
  -2   3   5      524.92      522.19      6.71 o 
  -1   3   5       39.58       47.15      0.86 o 
   0   3   5        1.07        2.44      0.21 o 
   1   3   5        9.19       15.73      0.22 o 
   2   3   5      339.18      328.63      2.74 o 
   3   3   5       90.98       98.21      0.94 o 
   4   3   5        0.20        0.20      0.19 o 
   5   3   5      478.80      425.16     11.01 o 
   6   3   5       26.75       27.79      0.67 o 
   7   3   5        1.23        1.15      0.34 o 
   8   3   5        8.06        7.61      0.55 o 
   9   3   5        2.41        2.25      0.48 o 
  10   3   5        1.40        1.13      0.49 o 
  11   3   5        1.27        0.84      0.56 o 
 -12   4   5        0.32        0.57      0.82 o 
 -11   4   5        6.51        6.47      0.86 o 
 -10   4   5        0.01        0.34      0.41 o 
  -9   4   5        2.87        4.18      0.89 o 
  -8   4   5        1.48        0.44      0.40 o 
  -7   4   5        1.41        0.88      0.35 o 
  -6   4   5      153.12      147.26      2.06 o 
  -5   4   5       64.22       63.83      1.02 o 
  -4   4   5       14.26       12.73      0.36 o 
  -3   4   5       59.17       55.51      0.75 o 
  -2   4   5      331.82      383.20      6.07 o 
  -1   4   5      239.19      237.23      2.65 o 
   0   4   5        1.37        2.27      0.40 o 
   1   4   5       46.98       33.41      0.96 o 
   2   4   5      128.92      106.29      0.93 o 
   3   4   5       56.45       54.72      0.63 o 
   4   4   5      123.79      119.32      1.34 o 
   5   4   5      116.45      114.33      1.60 o 
   6   4   5        3.93        4.05      0.44 o 
   7   4   5       31.00       34.35      0.87 o 
   8   4   5        0.14        0.24      0.29 o 
   9   4   5       17.60       14.77      0.72 o 
  10   4   5       13.68       11.89      0.73 o 
 -12   5   5        4.38        4.21      1.08 o 
 -11   5   5        3.15        3.17      0.67 o 
 -10   5   5        9.55        9.92      0.86 o 
  -9   5   5       20.75       21.02      0.93 o 
  -8   5   5        1.80        2.05      0.45 o 
  -7   5   5       31.59       33.11      0.95 o 
  -6   5   5       24.78       25.28      0.84 o 
  -5   5   5       15.65       20.99      0.55 o 
  -4   5   5       21.25       25.04      0.55 o 
  -3   5   5        9.54        8.86      0.28 o 
  -2   5   5        1.98        0.93      0.51 o 
  -1   5   5        1.21        0.84      0.46 o 
   0   5   5       17.47       18.13      0.91 o 
   1   5   5       39.42       32.91      1.23 o 
   2   5   5      223.45      245.66      2.10 o 
   3   5   5       75.51       66.88      0.78 o 
   4   5   5        0.52        0.88      0.20 o 
   5   5   5       13.47       13.05      0.42 o 
   6   5   5        8.32        9.73      0.48 o 
   7   5   5        0.09        0.10      0.23 o 
   8   5   5        7.44        9.23      0.52 o 
   9   5   5        3.31        3.95      0.52 o 
  10   5   5        1.63        1.61      0.51 o 
 -11   6   5        1.08        0.97      0.73 o 
 -10   6   5        7.76        6.81      1.41 o 
  -9   6   5        5.83        6.58      1.15 o 
  -8   6   5        4.97        5.09      0.73 o 
  -7   6   5        0.65        0.57      0.31 o 
  -6   6   5      161.86      152.54      2.46 o 
  -5   6   5        0.87        0.76      0.29 o 
  -4   6   5       20.03       18.37      0.46 o 
  -3   6   5       17.15       14.29      0.25 o 
  -2   6   5       55.29       39.11      1.31 o 
  -1   6   5        0.30        0.19      0.37 o 
   0   6   5      129.83      140.33      3.68 o 
   1   6   5        0.08        1.06      0.44 o 
   2   6   5       60.86       63.66      1.72 o 
   3   6   5       40.59       44.35      0.62 o 
   4   6   5        4.12        2.85      0.21 o 
   5   6   5      211.68      212.54      2.35 o 
   6   6   5       36.99       39.84      0.85 o 
   7   6   5        0.00       -0.03      0.20 o 
   8   6   5        0.79        0.56      0.33 o 
   9   6   5        4.47        5.68      0.56 o 
  10   6   5        0.24        0.15      0.37 o 
 -11   7   5       25.12       28.90      1.66 o 
 -10   7   5        6.44        8.38      1.83 o 
  -9   7   5        1.98        1.82      0.53 o 
  -8   7   5        0.11        0.19      0.33 o 
  -7   7   5        0.04        0.23      0.42 o 
  -6   7   5       53.46       56.00      1.47 o 
  -5   7   5        0.05        0.12      0.16 o 
  -4   7   5       18.37       19.44      0.42 o 
  -3   7   5        5.77        4.96      0.26 o 
  -2   7   5       53.46       61.89      2.34 o 
  -1   7   5        3.34        2.75      1.01 o 
   0   7   5      127.49      154.57      3.37 o 
   1   7   5       43.00       44.56      1.32 o 
   2   7   5       56.07       51.55      1.06 o 
   3   7   5       86.73       93.13      2.07 o 
   4   7   5       45.17       43.53      1.15 o 
   5   7   5       91.82       93.25      1.94 o 
   6   7   5        5.85        4.12      0.36 o 
   7   7   5        1.49        0.77      0.35 o 
   8   7   5        1.21        1.64      0.36 o 
   9   7   5        0.01        0.43      0.34 o 
 -10   8   5        0.11       -0.04      0.41 o 
  -9   8   5        1.40        2.02      0.44 o 
  -8   8   5        0.07       -0.11      0.32 o 
  -7   8   5       13.20       13.38      0.66 o 
  -6   8   5        6.36        6.89      0.42 o 
  -5   8   5       40.66       35.50      0.67 o 
  -4   8   5        6.80        5.06      0.25 o 
  -3   8   5        0.01        0.16      0.20 o 
  -2   8   5      112.76      102.10      2.25 o 
  -1   8   5        2.93        2.82      0.68 o 
   0   8   5       29.64       26.23      2.04 o 
   1   8   5        0.03       -0.19      0.51 o 
   2   8   5       35.05       34.55      1.25 o 
   3   8   5       33.24       35.75      1.56 o 
   4   8   5        0.36        0.61      0.18 o 
   5   8   5        1.36        1.46      0.27 o 
   6   8   5        8.48        7.21      0.40 o 
   7   8   5        1.17        0.36      0.28 o 
   8   8   5        1.36        1.10      0.42 o 
  -9   9   5        4.94        5.75      0.86 o 
  -8   9   5        0.56        0.99      0.36 o 
  -7   9   5        5.59        6.39      0.44 o 
  -6   9   5        2.07        1.05      0.29 o 
  -5   9   5        0.19        0.09      0.17 o 
  -4   9   5       10.32       10.41      0.91 o 
  -3   9   5        0.57        0.69      0.18 o 
  -2   9   5       10.11        8.96      0.45 o 
  -1   9   5       16.69       17.79      1.32 o 
   0   9   5        7.12        6.13      0.97 o 
   1   9   5        1.65        0.62      0.11 o 
   2   9   5       32.22       31.70      1.53 o 
   3   9   5        4.98        5.25      0.37 o 
   4   9   5        2.30        0.61      0.30 o 
   5   9   5        0.94        0.83      0.69 o 
   6   9   5        2.08        2.17      0.39 o 
   7   9   5        0.02       -0.16      0.28 o 
   8   9   5        0.24        0.33      0.37 o 
  -8  10   5        0.01       -0.08      0.26 o 
  -7  10   5        6.44        5.53      0.70 o 
  -6  10   5        1.25        0.99      0.33 o 
  -5  10   5        0.16        0.09      0.21 o 
  -4  10   5        5.46        5.56      2.38 o 
  -3  10   5        0.00       -0.18      0.21 o 
  -2  10   5        3.51        2.81      0.65 o 
  -1  10   5       55.58       53.72      2.40 o 
   0  10   5        8.37        6.37      0.88 o 
   1  10   5        0.55        1.35      0.29 o 
   2  10   5        8.23        5.28      1.01 o 
   3  10   5        0.19        0.36      0.30 o 
   4  10   5        0.18        0.09      0.29 o 
   5  10   5        0.71        0.77      0.85 o 
   6  10   5        0.06       -0.05      0.54 o 
   7  10   5        1.02        0.99      0.82 o 
  -7  11   5        6.32        2.94      2.89 o 
  -6  11   5        0.01       -0.05      0.64 o 
  -5  11   5        4.14       -0.10      0.60 o 
  -4  11   5        0.39        0.22      0.73 o 
  -3  11   5        0.94        0.00      0.57 o 
  -2  11   5        5.85        0.22      0.71 o 
  -1  11   5       17.50       23.17      1.62 o 
   0  11   5        2.38        0.69      0.69 o 
   1  11   5        3.18        1.20      0.85 o 
   2  11   5       19.16       18.91      1.49 o 
   3  11   5        5.44        3.28      1.45 o 
   4  11   5        3.87        1.54      1.63 o 
   5  11   5        6.81       10.45      3.12 o 
  -5  12   5        0.67        0.26      0.78 o 
  -4  12   5        0.02        0.07      0.59 o 
  -3  12   5       43.71       50.26      2.16 o 
  -2  12   5        0.03        0.19      0.78 o 
  -1  12   5        0.21       -0.58      0.84 o 
   0  12   5        0.36        0.36      0.74 o 
   1  12   5        0.81        0.63      0.93 o 
   2  12   5        0.77        1.37      1.06 o 
   3  12   5        0.02       -0.07      0.73 o 
 -12   0   6        1.87        1.32      1.40 o 
 -11   0   6        0.54        0.19      0.61 o 
 -10   0   6        4.10        4.04      0.88 o 
  -9   0   6       84.10       88.47      2.81 o 
  -8   0   6        0.00       -0.02      0.46 o 
  -7   0   6       54.36       62.14      2.14 o 
  -6   0   6        0.11        3.04      0.62 o 
  -5   0   6      524.51      526.93      9.02 o 
  -4   0   6        0.07        0.73      0.41 o 
  -3   0   6      142.90      169.72      3.77 o 
  -2   0   6       38.27       48.88      1.14 o 
  -1   0   6      541.58      528.22      7.09 o 
   0   0   6      545.61      484.71      8.14 o 
   1   0   6      640.05      742.46     10.02 o 
   2   0   6      124.25       96.79      5.30 o 
   3   0   6       16.17       16.26      0.48 o 
   4   0   6        0.25        0.33      0.32 o 
   5   0   6      122.10      144.22      2.35 o 
   6   0   6      701.38      646.26     10.15 o 
   7   0   6      304.59      305.92      4.96 o 
   8   0   6       41.71       43.66      1.45 o 
   9   0   6        8.90        8.63      2.82 o 
  10   0   6       59.33       63.50      2.22 o 
 -12   1   6        1.48        1.34      0.69 o 
 -11   1   6        9.36        9.48      0.82 o 
 -10   1   6        3.44        3.24      0.59 o 
  -9   1   6        3.87        3.56      0.76 o 
  -8   1   6        4.56        3.96      0.57 o 
  -7   1   6        2.18        3.82      0.47 o 
  -6   1   6        5.87        4.45      0.40 o 
  -5   1   6        0.00        0.17      0.22 o 
  -4   1   6       55.73       51.34      0.92 o 
  -3   1   6       51.30       69.42      1.18 o 
  -2   1   6       81.74       99.01      1.26 o 
  -1   1   6       71.17       70.92      0.73 o 
   0   1   6      826.87      854.76     10.06 o 
   1   1   6      619.62      693.23      6.59 o 
   2   1   6      290.92      297.73      2.53 o 
   3   1   6        9.16       12.92      0.35 o 
   4   1   6        3.90        5.04      0.29 o 
   5   1   6        0.45        0.84      0.25 o 
   6   1   6      102.51       94.67      1.31 o 
   7   1   6        8.18       10.22      0.61 o 
   8   1   6        4.06        5.02      0.48 o 
   9   1   6        1.17        0.87      0.47 o 
  10   1   6       18.76       21.63      0.93 o 
 -12   2   6        0.01        0.20      0.51 o 
 -11   2   6        5.52        5.52      0.92 o 
 -10   2   6       14.01       12.98      0.95 o 
  -9   2   6        0.54        1.42      0.64 o 
  -8   2   6        0.01        0.23      0.34 o 
  -7   2   6       44.01       50.80      1.07 o 
  -6   2   6        0.03        0.05      0.26 o 
  -5   2   6       10.97        9.85      0.45 o 
  -4   2   6       13.36       24.32      0.52 o 
  -3   2   6      144.25      134.05      1.85 o 
  -2   2   6       29.95       26.93      0.56 o 
  -1   2   6      298.61      364.87      3.22 o 
   0   2   6        0.05        0.39      0.13 o 
   1   2   6       56.31       54.52      0.62 o 
   2   2   6       10.29        9.68      0.26 o 
   3   2   6       18.86       19.16      0.36 o 
   4   2   6      128.96      122.77      1.55 o 
   5   2   6       56.66       60.51      0.92 o 
   6   2   6      109.22      118.31      1.62 o 
   7   2   6       95.85       92.08      1.39 o 
   8   2   6      125.87      119.62      1.81 o 
   9   2   6       46.89       54.04      1.32 o 
  10   2   6        6.07        7.01      0.95 o 
 -12   3   6        1.32        1.20      0.69 o 
 -11   3   6        0.63        0.83      0.54 o 
 -10   3   6        0.00       -0.32      0.40 o 
  -9   3   6       15.13       16.49      0.81 o 
  -8   3   6       12.49       13.73      0.75 o 
  -7   3   6        3.99        2.59      0.39 o 
  -6   3   6      106.95      104.30      1.70 o 
  -5   3   6       71.47       70.20      1.05 o 
  -4   3   6       22.11       19.60      0.65 o 
  -3   3   6       14.03       18.48      0.36 o 
  -2   3   6        1.57        5.72      0.15 o 
  -1   3   6      101.59      123.86      1.07 o 
   0   3   6        3.39        7.08      0.12 o 
   1   3   6       30.32       28.70      0.49 o 
   2   3   6      221.53      195.49      1.76 o 
   3   3   6       23.68       32.08      0.48 o 
   4   3   6      194.00      192.07      2.11 o 
   5   3   6      414.87      441.55      5.21 o 
   6   3   6        0.60        0.42      0.26 o 
   7   3   6        0.01       -0.11      0.23 o 
   8   3   6        8.13        9.48      0.57 o 
   9   3   6       23.62       24.28      0.91 o 
  10   3   6        1.27        0.95      0.46 o 
 -12   4   6        1.63        1.17      0.68 o 
 -11   4   6        0.12        0.85      0.57 o 
 -10   4   6        1.32        0.63      0.51 o 
  -9   4   6        1.56        1.00      0.46 o 
  -8   4   6       62.42       60.40      1.34 o 
  -7   4   6       18.90       17.01      0.75 o 
  -6   4   6       50.66       43.90      0.92 o 
  -5   4   6       41.68       37.73      0.71 o 
  -4   4   6       72.07       80.00      1.16 o 
  -3   4   6      107.93      106.92      2.35 o 
  -2   4   6        3.41        3.21      0.65 o 
  -1   4   6        3.48        3.22      0.33 o 
   0   4   6        8.07        5.86      0.65 o 
   1   4   6        3.46        5.07      0.64 o 
   2   4   6       14.09       16.62      0.30 o 
   3   4   6      105.74       98.74      1.07 o 
   4   4   6      124.38      130.05      1.48 o 
   5   4   6      111.54      112.79      1.44 o 
   6   4   6        1.98        1.95      0.38 o 
   7   4   6        0.09        0.07      0.23 o 
   8   4   6        4.62        6.80      0.63 o 
   9   4   6       22.09       21.53      0.86 o 
  10   4   6       12.73       11.11      1.33 o 
 -11   5   6        0.96        1.19      0.55 o 
 -10   5   6        2.69        2.38      0.56 o 
  -9   5   6        0.52        0.56      0.43 o 
  -8   5   6      144.52      150.77      2.89 o 
  -7   5   6        0.62        0.37      0.34 o 
  -6   5   6      319.65      348.76      4.77 o 
  -5   5   6       30.95       31.20      0.86 o 
  -4   5   6      160.67      159.27      1.93 o 
  -3   5   6       75.44       67.97      2.20 o 
  -2   5   6        3.41        3.84      0.35 o 
  -1   5   6       69.25       70.06      1.57 o 
   0   5   6       39.80       40.02      1.57 o 
   1   5   6       37.68       28.27      1.46 o 
   2   5   6       20.52       22.90      0.84 o 
   3   5   6     1149.07     1148.02     11.50 o 
   4   5   6      281.94      292.32      2.87 o 
   5   5   6       19.62       19.72      0.50 o 
   6   5   6        2.17        2.97      0.52 o 
   7   5   6        1.59        0.84      0.31 o 
   8   5   6        1.80        2.00      0.43 o 
   9   5   6        1.41        1.74      0.47 o 
 -11   6   6        0.16       -0.08      0.47 o 
 -10   6   6       11.89       14.06      1.36 o 
  -9   6   6        0.69        0.80      0.44 o 
  -8   6   6        0.51        0.66      0.42 o 
  -7   6   6        1.23        0.69      0.40 o 
  -6   6   6        6.07        4.58      0.46 o 
  -5   6   6        0.27        0.57      0.26 o 
  -4   6   6        3.86        2.60      0.46 o 
  -3   6   6        7.43        6.98      0.97 o 
  -2   6   6       24.05       25.32      1.09 o 
  -1   6   6       79.92       77.54      1.98 o 
   0   6   6        0.26        0.62      0.55 o 
   1   6   6      127.45      124.74      2.63 o 
   2   6   6       21.03       17.94      1.23 o 
   3   6   6        3.55        3.36      0.20 o 
   4   6   6        0.01        0.40      0.16 o 
   5   6   6        4.90        2.70      0.36 o 
   6   6   6        0.02        0.32      0.22 o 
   7   6   6       15.38       16.71      0.72 o 
   8   6   6        1.89        1.91      0.45 o 
   9   6   6        4.84        7.55      0.88 o 
 -10   7   6        1.28        2.53      0.68 o 
  -9   7   6        0.19        0.44      0.39 o 
  -8   7   6       15.55       16.21      1.04 o 
  -7   7   6        3.03        3.77      0.67 o 
  -6   7   6       67.57       75.12      1.49 o 
  -5   7   6        0.31        0.41      0.28 o 
  -4   7   6        8.31        9.66      0.39 o 
  -3   7   6        9.18        8.20      1.27 o 
  -2   7   6        8.74        8.97      1.16 o 
  -1   7   6       35.17       28.31      1.33 o 
   0   7   6        8.74       10.32      1.06 o 
   1   7   6       27.01       27.68      1.64 o 
   2   7   6       23.71       29.50      1.75 o 
   3   7   6       55.34       55.46      1.41 o 
   4   7   6        5.37        4.32      0.26 o 
   5   7   6       12.86       11.46      0.76 o 
   6   7   6        2.31        1.83      0.31 o 
   7   7   6       10.28       13.81      0.66 o 
   8   7   6        0.01        0.20      0.25 o 
  -9   8   6        0.14       -0.10      0.32 o 
  -8   8   6        0.05       -0.10      0.24 o 
  -7   8   6        0.08        0.33      0.26 o 
  -6   8   6        9.55       10.90      0.43 o 
  -5   8   6        0.76        0.60      0.22 o 
  -4   8   6        0.52        0.07      0.14 o 
  -3   8   6       22.14       21.78      1.34 o 
  -2   8   6        0.23       -0.11      0.49 o 
  -1   8   6        0.04       -0.06      0.46 o 
   0   8   6        2.23        3.04      1.42 o 
   1   8   6       15.70       15.47      1.57 o 
   2   8   6       28.49       35.84      1.60 o 
   3   8   6        0.03        0.30      0.15 o 
   4   8   6        1.24        0.95      0.24 o 
   5   8   6        0.03        0.29      0.29 o 
   6   8   6        0.70        0.16      0.31 o 
   7   8   6        0.00        0.21      0.33 o 
   8   8   6        4.92        6.22      0.63 o 
  -9   9   6        1.39        1.73      0.42 o 
  -8   9   6        1.21        1.71      0.45 o 
  -7   9   6        0.21        0.19      0.25 o 
  -6   9   6        2.38        1.53      0.31 o 
  -5   9   6        0.11        0.11      0.14 o 
  -4   9   6        1.11       -0.01      0.64 o 
  -3   9   6        0.83        0.66      0.87 o 
  -2   9   6        1.00        0.56      0.85 o 
  -1   9   6        0.09       -0.03      0.46 o 
   0   9   6       51.99       51.39      1.88 o 
   1   9   6        9.51        8.72      1.19 o 
   2   9   6        0.02       -0.17      0.53 o 
   3   9   6       35.58       43.60      1.75 o 
   4   9   6       11.77       12.92      1.31 o 
   5   9   6        1.75        0.53      0.82 o 
   6   9   6        0.12        0.89      0.78 o 
   7   9   6        1.20        1.41      0.98 o 
  -7  10   6       13.94        8.35      6.06 o 
  -6  10   6        0.53        0.03      0.74 o 
  -5  10   6        9.61        8.35      6.24 o 
  -4  10   6        0.60       -0.07      0.63 o 
  -3  10   6        0.48       -0.02      0.56 o 
  -2  10   6        0.00        0.07      0.61 o 
  -1  10   6        8.70        0.00      0.50 o 
   0  10   6        4.61        2.08      2.01 o 
   1  10   6       17.88       22.15      1.64 o 
   2  10   6        1.27        0.62      0.94 o 
   3  10   6        1.97        1.16      0.85 o 
   4  10   6       15.44       19.23      1.83 o 
   5  10   6        2.93        2.17      2.32 o 
   6  10   6        5.34        6.82      1.46 o 
  -6  11   6        0.05       -0.08      0.73 o 
  -5  11   6        1.80        0.06      0.63 o 
  -4  11   6        0.27        0.05      0.58 o 
  -3  11   6        1.96        0.10      0.73 o 
  -2  11   6       14.38       17.24      1.72 o 
  -1  11   6        0.00        0.04      0.56 o 
   0  11   6        0.66       -0.02      0.53 o 
   1  11   6        0.01        0.40      0.68 o 
   2  11   6        0.25        0.32      0.76 o 
   3  11   6        0.77        0.66      0.72 o 
   4  11   6        3.16        1.36      1.91 o 
  -4  12   6        0.37       -0.13      0.80 o 
  -3  12   6        4.88        0.20      0.84 o 
  -2  12   6        0.24       -0.03      0.60 o 
  -1  12   6        0.71        0.55      0.77 o 
   0  12   6        0.25        0.27      0.68 o 
   1  12   6        1.06        0.56      0.76 o 
   2  12   6        0.08        0.62      1.03 o 
 -12   1   7        0.03        0.20      0.52 o 
 -11   1   7        0.70        0.33      0.51 o 
 -10   1   7        0.07        0.16      0.37 o 
  -9   1   7        1.15        1.06      0.49 o 
  -8   1   7        0.16       -0.05      0.28 o 
  -7   1   7       24.87       20.81      0.77 o 
  -6   1   7       51.46       45.86      1.06 o 
  -5   1   7        0.98        0.37      0.32 o 
  -4   1   7      190.08      189.38      2.60 o 
  -3   1   7       28.72       28.79      0.59 o 
  -2   1   7       48.53       43.02      0.68 o 
  -1   1   7       21.23       22.92      0.43 o 
   0   1   7        4.13       10.59      0.35 o 
   1   1   7       20.20       22.95      0.43 o 
   2   1   7        2.85        1.64      0.18 o 
   3   1   7        7.65        6.85      0.33 o 
   4   1   7        1.57        0.74      0.24 o 
   5   1   7        0.03        0.30      0.28 o 
   6   1   7        1.15        1.84      0.36 o 
   7   1   7       22.76       20.96      0.72 o 
   8   1   7        8.68       10.01      0.67 o 
   9   1   7        4.95        1.69      0.99 o 
  10   1   7        3.13        0.95      0.54 o 
 -12   2   7        0.11       -0.32      0.59 o 
 -11   2   7       14.70       15.95      1.16 o 
 -10   2   7        0.71        0.87      0.52 o 
  -9   2   7       10.89       10.05      0.69 o 
  -8   2   7        7.02        5.18      0.56 o 
  -7   2   7        0.06        1.25      0.87 o 
  -6   2   7       22.99       26.52      0.76 o 
  -5   2   7       89.06       81.91      1.29 o 
  -4   2   7       50.51       37.93      0.82 o 
  -3   2   7        2.19        5.08      0.50 o 
  -2   2   7       89.70       65.64      0.77 o 
  -1   2   7      395.73      416.54      3.94 o 
   0   2   7        0.14        0.74      0.27 o 
   1   2   7        1.82        1.64      0.22 o 
   2   2   7        2.39        1.78      0.23 o 
   3   2   7       25.37       22.83      0.48 o 
   4   2   7       62.75       59.89      0.98 o 
   5   2   7       78.92       80.16      1.31 o 
   6   2   7       96.39       90.39      1.41 o 
   7   2   7       14.01       12.50      0.56 o 
   8   2   7        5.90        8.66      0.72 o 
   9   2   7        0.54        0.74      0.45 o 
 -11   3   7        2.27        2.70      0.80 o 
 -10   3   7       15.39       14.46      0.97 o 
  -9   3   7        9.38       10.38      0.89 o 
  -8   3   7        5.72        8.53      0.69 o 
  -7   3   7       17.95       18.39      0.82 o 
  -6   3   7        1.12        2.32      0.35 o 
  -5   3   7      202.22      203.78      2.99 o 
  -4   3   7        2.82        3.10      0.38 o 
  -3   3   7      216.86      219.38      2.97 o 
  -2   3   7      380.69      400.64      4.06 o 
  -1   3   7      263.09      268.48      2.72 o 
   0   3   7      325.72      292.81      2.93 o 
   1   3   7       15.06       13.10      0.53 o 
   2   3   7      126.33      118.76      1.24 o 
   3   3   7        0.00        0.13      0.18 o 
   4   3   7      313.40      295.10      3.18 o 
   5   3   7      163.32      151.31      2.13 o 
   6   3   7        1.27        1.25      0.30 o 
   7   3   7        1.25        0.71      0.38 o 
   8   3   7        5.01        5.90      0.52 o 
   9   3   7        1.66        2.72      0.53 o 
 -11   4   7        0.08       -0.03      0.42 o 
 -10   4   7        3.90        5.20      0.72 o 
  -9   4   7        1.83        2.41      0.55 o 
  -8   4   7       27.86       25.20      0.89 o 
  -7   4   7       30.23       28.62      1.11 o 
  -6   4   7        0.64        0.05      0.27 o 
  -5   4   7      110.26      110.26      1.88 o 
  -4   4   7        3.96        4.32      0.27 o 
  -3   4   7       21.49       22.12      0.83 o 
  -2   4   7       80.33       72.52      1.23 o 
  -1   4   7       19.76       16.56      0.57 o 
   0   4   7       84.92       71.45      3.10 o 
   1   4   7       22.29       26.58      1.05 o 
   2   4   7       91.81       91.84      1.40 o 
   3   4   7       10.75        9.60      0.35 o 
   4   4   7      173.24      163.33      2.02 o 
   5   4   7       68.83       62.09      1.08 o 
   6   4   7        1.81        1.78      0.30 o 
   7   4   7       35.12       37.27      1.01 o 
   8   4   7        5.09        5.29      0.59 o 
   9   4   7        0.86        2.05      0.52 o 
 -11   5   7        1.46        2.10      0.65 o 
 -10   5   7        1.55        1.29      0.52 o 
  -9   5   7        0.24        0.24      0.44 o 
  -8   5   7        4.88        7.03      0.89 o 
  -7   5   7       27.86       30.41      1.02 o 
  -6   5   7        1.23        0.46      0.30 o 
  -5   5   7       76.58       77.60      2.45 o 
  -4   5   7        9.88        7.70      0.23 o 
  -3   5   7        0.69        1.34      0.35 o 
  -2   5   7       54.01       46.56      1.82 o 
  -1   5   7       70.07       75.87      1.93 o 
   0   5   7       74.26       63.64      1.91 o 
   1   5   7      257.38      273.51      4.65 o 
   2   5   7      305.55      303.64      7.62 o 
   3   5   7      159.54      166.78      1.91 o 
   4   5   7        0.40        0.62      0.23 o 
   5   5   7        4.83        5.26      0.37 o 
   6   5   7        3.81        2.76      0.34 o 
   7   5   7        3.84        4.45      0.60 o 
   8   5   7        0.22        0.18      0.26 o 
   9   5   7        1.52        1.17      0.41 o 
 -10   6   7        1.37        1.28      0.50 o 
  -9   6   7        4.90        4.86      0.58 o 
  -8   6   7       41.00       43.53      1.12 o 
  -7   6   7       43.94       38.61      1.31 o 
  -6   6   7       40.83       37.08      0.93 o 
  -5   6   7       20.03       17.29      0.58 o 
  -4   6   7      138.56      127.44      5.09 o 
  -3   6   7       10.82        9.59      0.78 o 
  -2   6   7       11.05        9.69      0.99 o 
  -1   6   7        1.48        1.50      0.66 o 
   0   6   7       12.66       13.57      2.19 o 
   1   6   7        0.53        0.35      0.56 o 
   2   6   7        2.17        1.97      0.82 o 
   3   6   7      145.56      147.96      5.27 o 
   4   6   7        0.09        0.10      0.13 o 
   5   6   7        8.48       10.31      0.51 o 
   6   6   7       23.24       21.00      0.66 o 
   7   6   7        2.17        2.15      0.37 o 
   8   6   7        9.85       13.50      0.65 o 
 -10   7   7        3.38        3.14      0.81 o 
  -9   7   7        0.22        0.21      0.39 o 
  -8   7   7        8.41        9.60      0.73 o 
  -7   7   7        0.02        0.17      0.26 o 
  -6   7   7        0.22        0.17      0.21 o 
  -5   7   7        7.06        6.07      0.99 o 
  -4   7   7       12.03       13.49      1.42 o 
  -3   7   7       12.94       13.83      1.18 o 
  -2   7   7       15.90       20.05      1.21 o 
  -1   7   7       12.98       18.89      1.17 o 
   0   7   7       80.76       81.78      3.79 o 
   1   7   7      358.17      375.82      8.90 o 
   2   7   7      275.44      289.81      7.52 o 
   3   7   7       64.61       69.92      2.15 o 
   4   7   7        0.43        0.06      0.12 o 
   5   7   7        0.42        0.27      0.39 o 
   6   7   7        2.09        2.13      0.54 o 
   7   7   7        0.02        0.01      0.32 o 
  -9   8   7        0.78        0.61      0.49 o 
  -8   8   7        0.05        0.00      0.23 o 
  -7   8   7        2.11        1.35      0.30 o 
  -6   8   7       16.64       14.83      0.57 o 
  -5   8   7        8.78        5.87      1.73 o 
  -4   8   7        0.02        0.24      0.72 o 
  -3   8   7       75.58       84.34      6.74 o 
  -2   8   7       55.93       58.40      3.66 o 
  -1   8   7       34.89       39.00      3.04 o 
   0   8   7       15.39       15.11      1.24 o 
   1   8   7        4.65        3.66      1.09 o 
   2   8   7        1.06        1.58      0.77 o 
   3   8   7       15.35       20.54      1.35 o 
   4   8   7        4.06        3.92      0.89 o 
   5   8   7        1.46        1.71      0.97 o 
   6   8   7       10.97       18.59      1.72 o 
   7   8   7       43.01       56.71      2.66 o 
  -8   9   7        0.00        0.04      0.76 o 
  -7   9   7        0.52       -0.06      0.89 o 
  -6   9   7        2.75        1.37      1.67 o 
  -5   9   7        1.68       -0.06      0.87 o 
  -4   9   7        8.67       -0.04      0.58 o 
  -3   9   7        2.39       -0.06      0.54 o 
  -2   9   7       55.94       62.22      2.27 o 
  -1   9   7       66.20       67.19      2.33 o 
   0   9   7       15.31       17.93      1.38 o 
   1   9   7       10.37       11.97      1.42 o 
   2   9   7       30.58       36.16      2.02 o 
   3   9   7       15.47       18.76      1.53 o 
   4   9   7        3.63        4.79      1.04 o 
   5   9   7        5.71        7.22      1.42 o 
   6   9   7        9.95        8.63      3.23 o 
  -7  10   7        0.02       -0.09      1.29 o 
  -6  10   7        0.09       -0.08      0.94 o 
  -5  10   7        4.67        0.19      0.79 o 
  -4  10   7        7.42        0.01      0.87 o 
  -3  10   7        0.61        0.18      1.31 o 
  -2  10   7        0.22        0.10      0.87 o 
  -1  10   7       12.04       14.15      2.55 o 
   0  10   7       18.77       24.92      2.79 o 
   1  10   7        0.85        0.49      0.97 o 
   2  10   7       15.06       16.93      1.95 o 
   3  10   7        4.62        3.33      1.68 o 
   4  10   7       17.87       25.43      2.80 o 
  -5  11   7        0.70        0.04      0.68 o 
  -4  11   7        2.59       -0.11      0.70 o 
  -3  11   7        2.95        0.01      0.57 o 
  -2  11   7       29.95       36.37      2.03 o 
  -1  11   7       12.61       12.68      2.84 o 
   0  11   7       10.37        8.38      5.55 o 
   1  11   7        0.10        0.08      0.78 o 
   2  11   7        1.93        1.01      1.15 o 
   3  11   7        0.70        0.28      0.99 o 
 -11   0   8        0.87        1.50      0.94 o 
 -10   0   8       20.44       19.45      1.67 o 
  -9   0   8       47.50       45.99      1.77 o 
  -8   0   8        2.97        2.24      0.64 o 
  -7   0   8        9.33        7.43      0.83 o 
  -6   0   8      109.01      108.44      2.36 o 
  -5   0   8      263.33      297.14      8.67 o 
  -4   0   8      110.82       96.06      2.73 o 
  -3   0   8      324.38      333.58      5.95 o 
  -2   0   8      371.45      347.01      4.83 o 
  -1   0   8       57.62       67.14      1.39 o 
   0   0   8      216.91      204.30      2.96 o 
   1   0   8       27.16       27.16      0.92 o 
   2   0   8       17.22       23.35      0.81 o 
   3   0   8        0.78       -0.05      0.27 o 
   4   0   8      143.05      128.68      2.43 o 
   5   0   8       32.56       27.22      0.99 o 
   6   0   8       69.72       63.07      1.60 o 
   7   0   8        0.04       -0.13      0.42 o 
   8   0   8        0.01        0.30      0.54 o 
   9   0   8       18.50       23.00      1.39 o 
 -11   1   8       10.03       10.82      0.94 o 
 -10   1   8        0.03        0.05      0.37 o 
  -9   1   8        2.41        2.75      0.52 o 
  -8   1   8       14.23       14.97      0.72 o 
  -7   1   8        9.60       10.92      0.59 o 
  -6   1   8       25.49       23.21      0.85 o 
  -5   1   8      137.91      141.87      2.25 o 
  -4   1   8      303.38      296.26      4.56 o 
  -3   1   8      104.84      113.46      1.60 o 
  -2   1   8      178.76      166.33      1.77 o 
  -1   1   8        8.98        9.81      0.41 o 
   0   1   8        2.47        6.54      0.31 o 
   1   1   8       98.88       92.70      1.19 o 
   2   1   8      206.96      183.55      1.97 o 
   3   1   8       91.03       69.62      1.02 o 
   4   1   8       24.63       20.91      0.72 o 
   5   1   8        4.64        5.06      0.42 o 
   6   1   8        6.56        7.93      0.46 o 
   7   1   8       14.59       12.43      0.62 o 
   8   1   8        0.53        0.15      0.33 o 
   9   1   8       26.55       30.31      1.12 o 
 -11   2   8        4.82        3.05      0.66 o 
 -10   2   8       16.75       15.30      0.87 o 
  -9   2   8        1.27        1.41      0.45 o 
  -8   2   8       12.61       11.87      0.71 o 
  -7   2   8       83.67       86.15      1.86 o 
  -6   2   8       41.06       39.98      0.96 o 
  -5   2   8       55.15       56.06      1.14 o 
  -4   2   8      207.66      204.11      3.23 o 
  -3   2   8      183.26      190.32      5.64 o 
  -2   2   8        2.49        4.57      0.23 o 
  -1   2   8       10.83       11.31      0.41 o 
   0   2   8       27.37       26.98      0.52 o 
   1   2   8       44.37       49.27      0.76 o 
   2   2   8       35.47       29.40      0.68 o 
   3   2   8        8.06        9.76      0.38 o 
   4   2   8       16.72       19.25      0.58 o 
   5   2   8        0.19        0.13      0.24 o 
   6   2   8       10.90       10.07      0.57 o 
   7   2   8       10.07       10.27      0.54 o 
   8   2   8       21.73       22.32      0.86 o 
   9   2   8        2.58        0.95      0.58 o 
 -11   3   8        0.02        0.32      0.51 o 
 -10   3   8       27.04       26.62      1.33 o 
  -9   3   8        0.44        0.86      0.54 o 
  -8   3   8       23.39       20.72      0.80 o 
  -7   3   8        0.01        0.19      0.28 o 
  -6   3   8        0.00       -0.07      0.20 o 
  -5   3   8        0.31        0.08      0.21 o 
  -4   3   8        0.00        0.73      0.41 o 
  -3   3   8      117.56      118.67      1.51 o 
  -2   3   8       60.78       55.03      0.64 o 
  -1   3   8      338.88      328.23      3.14 o 
   0   3   8      392.79      366.15      3.64 o 
   1   3   8       12.40       13.50      0.51 o 
   2   3   8        0.00        0.00      0.17 o 
   3   3   8       70.09       74.12      0.95 o 
   4   3   8        0.00       -0.06      0.18 o 
   5   3   8       10.71        8.01      0.48 o 
   6   3   8        4.05        1.94      0.41 o 
   7   3   8        0.40        0.61      0.35 o 
   8   3   8       16.16       14.27      0.76 o 
 -10   4   8        6.55        6.20      0.68 o 
  -9   4   8       10.15        9.13      0.71 o 
  -8   4   8       64.19       66.25      1.61 o 
  -7   4   8      127.06      115.53      2.20 o 
  -6   4   8       82.06       83.03      1.65 o 
  -5   4   8       17.46       18.27      0.53 o 
  -4   4   8        0.80        0.06      0.19 o 
  -3   4   8       55.80       55.62      1.34 o 
  -2   4   8        4.20        4.57      0.48 o 
  -1   4   8       96.80       92.32      1.47 o 
   0   4   8       26.98       33.46      0.76 o 
   1   4   8       22.22       25.52      1.32 o 
   2   4   8        2.99        2.39      0.20 o 
   3   4   8        0.67        0.81      0.24 o 
   4   4   8        8.50       10.78      0.41 o 
   5   4   8        1.07        1.21      0.29 o 
   6   4   8        7.56        8.67      0.46 o 
   7   4   8        0.12       -0.03      0.23 o 
   8   4   8        9.38        9.00      0.69 o 
 -10   5   8        2.47        1.28      0.69 o 
  -9   5   8       11.06       10.98      0.83 o 
  -8   5   8       40.35       36.55      1.43 o 
  -7   5   8       56.00       47.08      1.72 o 
  -6   5   8        5.01        3.14      0.35 o 
  -5   5   8        1.76        1.67      0.31 o 
  -4   5   8        4.82        3.89      0.29 o 
  -3   5   8        0.23        1.25      0.38 o 
  -2   5   8       34.52       33.58      0.99 o 
  -1   5   8       55.82       55.40      1.78 o 
   0   5   8      107.27      112.73      2.95 o 
   1   5   8      473.61      494.71     10.83 o 
   2   5   8        8.02        7.21      1.34 o 
   3   5   8      264.61      254.90      9.53 o 
   4   5   8        3.60        3.19      0.30 o 
   5   5   8        4.48        4.19      0.34 o 
   6   5   8        9.63        7.54      0.42 o 
   7   5   8        7.48        6.87      0.51 o 
   8   5   8        0.42        0.87      0.35 o 
 -10   6   8        0.14        1.17      0.56 o 
  -9   6   8        9.61        7.92      0.77 o 
  -8   6   8       22.54       19.72      0.80 o 
  -7   6   8        0.43        0.54      0.30 o 
  -6   6   8        1.01        1.28      0.30 o 
  -5   6   8        9.48        7.52      0.88 o 
  -4   6   8       10.58       11.94      0.77 o 
  -3   6   8        2.19        2.96      0.33 o 
  -2   6   8        2.67        2.00      0.76 o 
  -1   6   8       16.97       17.24      1.09 o 
   0   6   8        5.12        4.93      0.97 o 
   1   6   8        0.29        0.02      0.53 o 
   2   6   8        7.27        7.65      1.20 o 
   3   6   8       22.22       25.85      1.60 o 
   4   6   8        0.05       -0.12      0.12 o 
   5   6   8       11.13       11.25      0.97 o 
   6   6   8        0.01        0.29      0.70 o 
   7   6   8        0.19        0.02      0.61 o 
  -9   7   8        1.92        0.78      0.49 o 
  -8   7   8        8.57        6.76      1.86 o 
  -7   7   8        6.98        5.62      4.31 o 
  -6   7   8        6.72        2.93      3.59 o 
  -5   7   8        0.41        0.04      0.98 o 
  -4   7   8        4.40        3.45      0.66 o 
  -3   7   8       35.98       33.39      1.63 o 
  -2   7   8        0.09        0.12      0.64 o 
  -1   7   8        0.13       -0.13      0.95 o 
   0   7   8        0.88        1.88      0.78 o 
   1   7   8       53.58       57.71      2.43 o 
   2   7   8        1.28        1.96      0.80 o 
   3   7   8       53.21       56.14      2.24 o 
   4   7   8        2.74        2.44      1.08 o 
   5   7   8        0.88        0.66      0.84 o 
   6   7   8        5.68        5.24      1.09 o 
  -8   8   8        2.98        0.66      1.20 o 
  -7   8   8        0.17       -0.40      1.09 o 
  -6   8   8        0.41        0.35      1.03 o 
  -5   8   8        0.01       -0.48      0.99 o 
  -4   8   8       10.26        8.20      3.14 o 
  -3   8   8        2.39        0.70      0.73 o 
  -2   8   8        0.06       -0.37      0.65 o 
  -1   8   8        0.24        0.09      0.55 o 
   0   8   8        1.07        1.75      0.83 o 
   1   8   8        0.07        0.62      0.86 o 
   2   8   8       13.91       16.77      1.59 o 
   3   8   8        4.55        6.08      1.38 o 
   4   8   8        2.57        1.96      1.00 o 
   5   8   8        2.05        1.65      1.75 o 
   6   8   8        1.17        0.81      1.03 o 
  -7   9   8        2.13        0.42      1.18 o 
  -6   9   8        0.61       -0.15      1.00 o 
  -5   9   8        3.32        0.51      0.86 o 
  -4   9   8        5.67        1.95      1.76 o 
  -3   9   8        2.00        0.60      0.88 o 
  -2   9   8        0.32        0.37      0.71 o 
  -1   9   8       22.28       25.99      1.97 o 
   0   9   8       33.33       38.14      2.26 o 
   1   9   8        2.37        1.91      1.04 o 
   2   9   8        5.33        5.37      1.53 o 
   3   9   8        1.92        1.45      1.01 o 
   4   9   8        0.28        0.39      0.96 o 
  -5  10   8        0.10       -0.22      0.82 o 
  -4  10   8        0.76        0.31      0.82 o 
  -3  10   8        2.88        0.05      0.76 o 
  -2  10   8        0.36        0.00      0.98 o 
  -1  10   8        0.05        0.15      1.29 o 
   0  10   8        8.28        9.32      2.07 o 
   1  10   8        0.26        0.82      1.12 o 
   2  10   8        1.99        2.01      1.75 o 
   3  10   8        1.36        1.57      1.71 o 
  -2  11   8        1.08        0.11      0.72 o 
  -1  11   8        0.68       -0.27      0.79 o 
   0  11   8        8.40       12.26      3.89 o 
 -10   1   9        1.29        1.31      0.80 o 
  -9   1   9        0.72        0.09      0.36 o 
  -8   1   9        3.35        2.50      0.52 o 
  -7   1   9        6.43        5.88      0.56 o 
  -6   1   9      111.53      114.23      2.75 o 
  -5   1   9        0.33        0.82      0.35 o 
  -4   1   9       34.54       42.22      1.02 o 
  -3   1   9       71.96       72.90      0.97 o 
  -2   1   9       91.72       99.40      1.22 o 
  -1   1   9        2.93        4.17      0.33 o 
   0   1   9       91.00       91.49      1.15 o 
   1   1   9       18.55       18.00      0.74 o 
   2   1   9        4.28        6.31      0.36 o 
   3   1   9       12.24       13.78      0.53 o 
   4   1   9        2.59        1.93      0.41 o 
   5   1   9       30.12       29.07      0.69 o 
   6   1   9        3.77        4.01      0.43 o 
   7   1   9        3.51        4.82      1.19 o 
   8   1   9        0.14       -0.03      0.32 o 
 -10   2   9       11.76       14.17      0.98 o 
  -9   2   9        4.21        2.91      0.55 o 
  -8   2   9        0.07        0.09      0.30 o 
  -7   2   9        8.70       10.33      0.74 o 
  -6   2   9       35.92       30.18      0.98 o 
  -5   2   9       61.44       69.26      1.72 o 
  -4   2   9       54.35       59.85      1.19 o 
  -3   2   9        7.34        8.11      0.38 o 
  -2   2   9      135.12      139.93      1.55 o 
  -1   2   9        1.25        1.57      0.30 o 
   0   2   9       37.22       42.53      0.65 o 
   1   2   9        4.86        6.13      0.30 o 
   2   2   9        1.18        0.71      0.33 o 
   3   2   9        8.55        7.38      0.56 o 
   4   2   9       13.55       12.55      0.45 o 
   5   2   9       22.87       20.57      0.74 o 
   6   2   9        0.34        0.19      0.26 o 
   7   2   9       25.38       33.64      0.97 o 
   8   2   9       10.25       11.60      1.30 o 
 -10   3   9        3.44        1.94      0.88 o 
  -9   3   9        2.03        1.88      0.49 o 
  -8   3   9        0.85        0.83      0.39 o 
  -7   3   9        1.19        2.74      0.42 o 
  -6   3   9        4.77        4.29      0.49 o 
  -5   3   9        0.89        1.62      0.33 o 
  -4   3   9        1.15        1.16      0.21 o 
  -3   3   9       10.01        8.42      0.35 o 
  -2   3   9       37.78       41.97      1.29 o 
  -1   3   9      105.06      106.52      1.09 o 
   0   3   9        4.58        7.32      0.25 o 
   1   3   9      111.13      101.34      2.20 o 
   2   3   9       43.06       41.47      1.37 o 
   3   3   9        1.37        1.79      0.27 o 
   4   3   9        4.62        3.51      0.30 o 
   5   3   9        2.55        3.87      0.39 o 
   6   3   9        0.97        0.71      0.31 o 
   7   3   9        4.25        1.46      0.54 o 
 -10   4   9        6.00        6.98      1.28 o 
  -9   4   9        2.68        1.89      0.47 o 
  -8   4   9        0.65        0.31      0.49 o 
  -7   4   9       48.95       47.96      1.65 o 
  -6   4   9        7.85       10.69      0.47 o 
  -5   4   9       25.11       24.71      1.75 o 
  -4   4   9        1.38        1.38      0.15 o 
  -3   4   9        0.07       -0.26      0.38 o 
  -2   4   9       33.48       40.10      1.22 o 
  -1   4   9       10.60       10.34      0.47 o 
   0   4   9       14.23       13.79      1.26 o 
   1   4   9       73.11       67.78      2.27 o 
   2   4   9        0.03        0.07      0.16 o 
   3   4   9       26.35       27.95      1.29 o 
   4   4   9       42.32       36.13      2.40 o 
   5   4   9        3.06        2.11      0.36 o 
   6   4   9       40.91       44.94      0.97 o 
   7   4   9        4.68        3.68      0.50 o 
  -9   5   9        0.88        0.70      0.61 o 
  -8   5   9        0.21        0.40      0.48 o 
  -7   5   9        9.65        8.76      0.68 o 
  -6   5   9        3.83        3.19      0.39 o 
  -5   5   9       11.45        9.43      0.73 o 
  -4   5   9        0.04        0.12      0.26 o 
  -3   5   9        2.25        2.23      0.46 o 
  -2   5   9        3.33        3.19      0.42 o 
  -1   5   9        0.55        0.01      0.15 o 
   0   5   9        5.52        5.89      0.98 o 
   1   5   9       12.68       12.14      1.25 o 
   2   5   9       27.65       27.24      1.38 o 
   3   5   9        0.06        0.41      0.57 o 
   4   5   9       52.54       54.46      2.60 o 
   5   5   9       12.95       13.43      0.96 o 
   6   5   9        0.83        1.04      0.47 o 
   7   5   9        1.77        2.18      1.02 o 
  -9   6   9       49.47       51.69      3.71 o 
  -8   6   9       22.89       27.53      2.14 o 
  -7   6   9        4.03        3.90      1.20 o 
  -6   6   9        0.25       -0.11      0.68 o 
  -5   6   9       12.72       11.47      1.07 o 
  -4   6   9        2.21        3.17      0.39 o 
  -3   6   9       57.75       54.35      3.47 o 
  -2   6   9       33.24       41.03      8.19 o 
  -1   6   9       26.57       27.85      1.37 o 
   0   6   9       20.36       26.18      1.59 o 
   1   6   9        0.89        0.89      1.01 o 
   2   6   9       84.14       87.09      2.46 o 
   3   6   9       28.80       29.82      1.64 o 
   4   6   9       25.02       32.48      1.61 o 
   5   6   9       28.63       33.61      2.03 o 
   6   6   9        2.85        5.09      1.14 o 
  -8   7   9        0.46        0.34      0.95 o 
  -7   7   9       16.81       19.49      2.71 o 
  -6   7   9        0.83        0.96      1.57 o 
  -5   7   9        3.64        3.02      1.60 o 
  -4   7   9        0.00        0.01      0.59 o 
  -3   7   9        1.61        1.00      0.80 o 
  -2   7   9        5.47        5.03      2.07 o 
  -1   7   9       10.02       13.09      1.20 o 
   0   7   9       10.05        9.53      3.13 o 
   1   7   9       80.51       93.00      3.72 o 
   2   7   9        0.80        1.73      0.96 o 
   3   7   9        5.81        6.16      1.04 o 
   4   7   9        1.05        0.49      0.70 o 
   5   7   9        1.48        1.58      1.22 o 
  -7   8   9        0.20       -0.24      1.13 o 
  -6   8   9        0.17       -0.12      0.98 o 
  -5   8   9        4.53        1.01      1.09 o 
  -4   8   9        2.93        0.91      1.04 o 
  -3   8   9        2.15        0.00      0.93 o 
  -2   8   9       17.28       18.16      2.53 o 
  -1   8   9        7.00        0.10      1.08 o 
   0   8   9        6.97        7.09      1.59 o 
   1   8   9       30.90       35.18      2.57 o 
   2   8   9       45.34       54.78      2.62 o 
   3   8   9       16.68       20.26      2.17 o 
   4   8   9        0.36        0.60      0.84 o 
  -6   9   9        3.03       -0.03      1.08 o 
  -5   9   9        0.23        0.02      0.71 o 
  -4   9   9        2.32        0.45      0.85 o 
  -3   9   9        0.48        0.05      0.69 o 
  -2   9   9        0.44       -0.05      0.98 o 
  -1   9   9        6.74       -0.15      1.19 o 
   0   9   9        0.31       -0.03      0.58 o 
   1   9   9        0.26        0.05      0.65 o 
   2   9   9        1.17        1.51      1.29 o 
   3   9   9        0.02       -0.06      0.90 o 
  -3  10   9        0.42        0.02      0.65 o 
  -2  10   9        1.71        0.51      0.85 o 
  -1  10   9        0.78       -0.19      0.74 o 
   0  10   9        0.74        1.05      0.91 o 
 -10   0  10        0.25        0.02      0.54 o 
  -9   0  10        1.28        1.85      1.11 o 
  -8   0  10       13.50       10.77      1.18 o 
  -7   0  10        3.20        5.21      1.44 o 
  -6   0  10        1.67        0.43      0.64 o 
  -5   0  10        7.35        9.37      1.11 o 
  -4   0  10        2.81        5.60      0.70 o 
  -3   0  10       30.13       27.61      0.98 o 
  -2   0  10       88.56      101.50      2.06 o 
  -1   0  10       67.59       60.72      1.37 o 
   0   0  10      133.38      127.61      2.19 o 
   1   0  10      114.26      110.29      2.42 o 
   2   0  10       40.27       37.16      1.33 o 
   3   0  10      170.27      156.48      5.67 o 
   4   0  10       61.76       58.61      1.84 o 
   5   0  10        0.56       -0.15      0.37 o 
   6   0  10        1.42        1.19      0.53 o 
   7   0  10       12.52       13.69      4.35 o 
 -10   1  10        3.70        2.97      0.67 o 
  -9   1  10        1.98        1.86      0.61 o 
  -8   1  10        1.14        1.19      0.50 o 
  -7   1  10       15.51       14.60      0.99 o 
  -6   1  10       75.88       78.21      1.87 o 
  -5   1  10      144.18      143.31      2.40 o 
  -4   1  10      142.51      156.19      2.54 o 
  -3   1  10      147.07      147.47      1.84 o 
  -2   1  10       64.65       65.71      1.01 o 
  -1   1  10       15.83       16.16      0.58 o 
   0   1  10        2.43        2.51      0.32 o 
   1   1  10        4.07        4.17      0.36 o 
   2   1  10        0.28        0.16      0.29 o 
   3   1  10       25.76       25.30      0.74 o 
   4   1  10       30.48       29.06      0.83 o 
   5   1  10       15.90       15.20      0.69 o 
   6   1  10        2.77        2.56      0.40 o 
   7   1  10        3.72        3.01      1.01 o 
  -9   2  10        0.23        0.55      0.43 o 
  -8   2  10        0.30       -0.21      0.34 o 
  -7   2  10        1.39        1.68      0.66 o 
  -6   2  10        2.79        2.30      0.59 o 
  -5   2  10        0.03        0.56      0.42 o 
  -4   2  10        1.77        3.27      0.32 o 
  -3   2  10        7.99        7.15      0.34 o 
  -2   2  10       94.73       86.49      1.91 o 
  -1   2  10      241.39      235.71      2.56 o 
   0   2  10       47.67       47.88      0.86 o 
   1   2  10       40.10       35.31      0.73 o 
   2   2  10      111.92      106.24      1.85 o 
   3   2  10        9.03        9.00      0.45 o 
   4   2  10        4.42        4.50      0.43 o 
   5   2  10       25.10       24.50      0.73 o 
   6   2  10        1.38        0.84      0.40 o 
  -9   3  10        3.96        2.45      0.53 o 
  -8   3  10       14.06       12.64      1.30 o 
  -7   3  10       28.92       30.14      1.01 o 
  -6   3  10       25.66       25.37      1.11 o 
  -5   3  10        3.73        2.71      0.39 o 
  -4   3  10       22.09       19.09      0.81 o 
  -3   3  10       11.33       11.32      0.33 o 
  -2   3  10       27.27       27.42      1.50 o 
  -1   3  10      220.39      211.95      4.63 o 
   0   3  10       19.49       18.94      0.97 o 
   1   3  10       29.63       28.14      0.95 o 
   2   3  10       18.07       19.76      0.69 o 
   3   3  10       14.00       12.51      0.65 o 
   4   3  10        2.01        0.99      0.51 o 
   5   3  10        1.67        0.84      0.41 o 
   6   3  10        9.75        7.16      1.35 o 
  -9   4  10        5.29        4.89      0.68 o 
  -8   4  10       18.46       17.09      1.06 o 
  -7   4  10       25.74       22.86      1.17 o 
  -6   4  10        0.50        0.09      0.25 o 
  -5   4  10        5.05        5.20      0.35 o 
  -4   4  10       79.66       69.04      3.10 o 
  -3   4  10       79.41       79.71      3.94 o 
  -2   4  10        8.16        9.54      0.56 o 
  -1   4  10        0.29       -0.10      0.27 o 
   0   4  10       68.15       71.25      1.95 o 
   1   4  10       63.48       66.15      2.66 o 
   2   4  10       27.73       26.78      2.21 o 
   3   4  10       14.97       16.50      1.22 o 
   4   4  10        0.12        0.05      0.33 o 
   5   4  10       13.66       15.74      0.93 o 
   6   4  10       14.64       16.27      0.93 o 
  -8   5  10        8.84        7.54      1.93 o 
  -7   5  10        1.05        0.22      0.84 o 
  -6   5  10        0.47        1.18      0.52 o 
  -5   5  10       12.15       12.94      0.92 o 
  -4   5  10        0.41        1.25      0.64 o 
  -3   5  10        3.96        3.75      0.42 o 
  -2   5  10       14.18       11.75      0.49 o 
  -1   5  10        3.02        4.38      0.89 o 
   0   5  10       24.50       25.78      1.34 o 
   1   5  10       17.45       19.60      1.45 o 
   2   5  10       20.61       18.87      1.41 o 
   3   5  10        0.10        0.17      0.77 o 
   4   5  10       12.07       10.35      5.89 o 
   5   5  10       12.53       13.40      2.27 o 
  -8   6  10        1.22        0.93      1.16 o 
  -7   6  10        0.00        0.36      0.89 o 
  -6   6  10        0.32        0.05      0.72 o 
  -5   6  10        1.44        1.36      0.90 o 
  -4   6  10        5.66        3.69      1.69 o 
  -3   6  10        1.34        1.42      1.55 o 
  -2   6  10        2.47        1.38      1.34 o 
  -1   6  10        0.59        0.19      0.65 o 
   0   6  10       42.14       44.90      2.12 o 
   1   6  10       41.75       45.01      2.17 o 
   2   6  10        4.50        4.51      1.10 o 
   3   6  10        2.52        2.38      0.93 o 
   4   6  10        0.08       -0.38      0.69 o 
  -7   7  10        0.67        1.38      1.30 o 
  -6   7  10        0.08        0.62      0.81 o 
  -5   7  10        2.34        2.02      0.96 o 
  -4   7  10        2.31        0.78      0.97 o 
  -3   7  10        3.18        0.00      0.88 o 
  -2   7  10        0.34        0.15      0.93 o 
  -1   7  10        6.44        9.54      1.88 o 
   0   7  10        3.99        4.02      1.55 o 
   1   7  10       16.76       17.23      1.61 o 
   2   7  10        0.72        1.70      1.17 o 
   3   7  10        0.82        0.34      0.74 o 
   4   7  10        0.00       -0.24      0.67 o 
  -5   8  10        9.47        2.48      2.65 o 
  -4   8  10        6.66        3.54      1.45 o 
  -3   8  10        0.00        0.30      0.80 o 
  -2   8  10        1.31        0.24      0.85 o 
  -1   8  10       12.25       14.55      1.76 o 
   0   8  10        6.60        7.68      1.51 o 
   1   8  10        8.36       11.32      1.53 o 
   2   8  10        3.17        3.21      1.43 o 
  -3   9  10        1.18        1.32      1.34 o 
  -2   9  10        4.88        2.45      2.42 o 
  -1   9  10       22.16       26.52      2.54 o 
   0   9  10        1.56        1.09      0.90 o 
  -8   1  11        1.62        1.28      0.53 o 
  -7   1  11        7.21        6.63      0.68 o 
  -6   1  11       21.36       24.43      0.93 o 
  -5   1  11       12.32       13.64      0.55 o 
  -4   1  11        5.45        6.31      0.43 o 
  -3   1  11       41.60       45.92      0.94 o 
  -2   1  11       11.90       14.16      0.57 o 
  -1   1  11        7.53        7.46      0.46 o 
   0   1  11        1.82        1.04      0.27 o 
   1   1  11        2.58        2.66      0.33 o 
   2   1  11        0.43        1.00      0.41 o 
   3   1  11       11.97        9.94      0.68 o 
   4   1  11        0.24       -0.21      0.33 o 
   5   1  11        0.00       -0.05      0.35 o 
  -8   2  11        8.24        7.93      0.78 o 
  -7   2  11        7.18        7.34      1.24 o 
  -6   2  11        4.34        3.81      0.56 o 
  -5   2  11        1.53        2.15      0.40 o 
  -4   2  11        0.16        0.55      0.30 o 
  -3   2  11       36.56       32.54      0.84 o 
  -2   2  11        2.59        2.07      0.25 o 
  -1   2  11       16.45       17.48      0.48 o 
   0   2  11        2.39        1.45      0.30 o 
   1   2  11       25.71       24.65      0.58 o 
   2   2  11       23.33       21.87      0.73 o 
   3   2  11        0.34        0.21      0.31 o 
   4   2  11        2.93        2.32      0.59 o 
   5   2  11        5.27        2.93      1.46 o 
  -8   3  11       32.63       24.54     12.87 o 
  -7   3  11       17.55       17.54      1.91 o 
  -6   3  11        9.03       10.14      2.17 o 
  -5   3  11        9.10       10.60      0.76 o 
  -4   3  11       23.34       23.99      1.04 o 
  -3   3  11        6.58        7.32      0.77 o 
  -2   3  11        5.60        6.12      0.62 o 
  -1   3  11       12.80       13.31      0.68 o 
   0   3  11        3.93        3.57      0.47 o 
   1   3  11        2.10        3.27      0.64 o 
   2   3  11        0.86        0.76      0.75 o 
   3   3  11        4.12        3.48      1.20 o 
   4   3  11        3.98        0.01      0.53 o 
   5   3  11        0.19        0.11      0.48 o 
  -7   4  11        0.56        0.72      1.13 o 
  -6   4  11        9.29       11.40      1.44 o 
  -5   4  11        1.95        1.48      0.69 o 
  -4   4  11       16.83       16.93      0.85 o 
  -3   4  11        7.98        8.39      0.60 o 
  -2   4  11        5.73        5.60      0.52 o 
  -1   4  11       10.22        9.84      0.79 o 
   0   4  11        0.29        0.07      0.44 o 
   1   4  11        1.37        0.69      0.55 o 
   2   4  11        0.08        0.06      0.50 o 
   3   4  11        0.13        0.06      0.46 o 
   4   4  11        4.56        3.27      3.38 o 
  -7   5  11       23.43       30.02      2.79 o 
  -6   5  11       22.93       31.34      2.10 o 
  -5   5  11       14.23       15.04      4.48 o 
  -4   5  11        4.76        3.13      1.68 o 
  -3   5  11       11.81       14.16      1.88 o 
  -2   5  11       12.15       12.54      2.01 o 
  -1   5  11        1.71        1.44      1.29 o 
   0   5  11        0.55       -0.32      0.86 o 
   1   5  11        2.45        2.05      1.05 o 
   2   5  11       16.85       15.95      1.37 o 
   3   5  11        0.44       -0.33      0.67 o 
  -6   6  11       18.17       18.26      1.93 o 
  -5   6  11       13.18        9.31      3.34 o 
  -4   6  11        0.92        1.60      0.95 o 
  -3   6  11        0.00       -0.59      0.87 o 
  -2   6  11        6.60        8.46      2.01 o 
  -1   6  11        5.58        6.12      1.33 o 
   0   6  11       15.08       14.35      1.68 o 
   1   6  11        0.48        0.46      0.77 o 
   2   6  11        3.84        2.82      2.40 o 
  -4   7  11       20.42       25.53      1.77 o 
  -3   7  11       14.45       17.38      1.84 o 
  -2   7  11       12.25       14.22      1.79 o 
  -1   7  11        5.43        5.49      1.46 o 
   0   7  11       23.73       26.71      2.21 o 
   1   7  11        0.53       -0.09      0.68 o 
  -7   0  12        0.03        0.31      0.57 o 
  -6   0  12        0.09        0.34      0.45 o 
  -5   0  12       21.91       24.01      1.11 o 
  -4   0  12        1.35        2.00      0.65 o 
  -3   0  12       95.27      105.19      2.44 o 
  -2   0  12        8.00       10.71      0.73 o 
  -1   0  12       21.00       23.94      1.21 o 
   0   0  12       13.89       17.25      0.71 o 
   1   0  12        2.42        2.20      0.45 o 
   2   0  12       17.32       16.52      1.86 o 
   3   0  12       48.03       43.28      1.75 o 
  -7   1  12        2.92        2.62      0.58 o 
  -6   1  12        2.71        4.07      0.47 o 
  -5   1  12        0.01        0.02      0.21 o 
  -4   1  12        4.13        3.23      0.50 o 
  -3   1  12       14.33       12.81      0.60 o 
  -2   1  12        0.01        0.49      0.24 o 
  -1   1  12        2.08        1.24      0.36 o 
   0   1  12        1.23        0.77      0.25 o 
   1   1  12        1.39        1.50      0.32 o 
   2   1  12        4.50        3.99      0.67 o 
   3   1  12        3.52        1.65      1.08 o 
  -6   2  12        0.00        0.05      0.49 o 
  -5   2  12        1.80        1.55      0.69 o 
  -4   2  12        0.01        0.59      0.55 o 
  -3   2  12       12.44       15.92      1.67 o 
  -2   2  12        2.57        1.50      0.61 o 
  -1   2  12       13.21       14.64      0.73 o 
   0   2  12        1.97        3.28      0.48 o 
   1   2  12       11.52       12.61      1.10 o 
   2   2  12        0.01        0.04      0.37 o 
   3   2  12        0.63        1.29      0.72 o 
  -6   3  12        0.69        0.58      0.84 o 
  -5   3  12        0.59        0.41      0.62 o 
  -4   3  12        0.18        0.46      0.62 o 
  -3   3  12        5.05        4.33      0.87 o 
  -2   3  12        0.15        0.35      0.38 o 
  -1   3  12        4.61        4.02      0.67 o 
   0   3  12        3.86        5.34      0.57 o 
   1   3  12        0.11        0.73      0.58 o 
   2   3  12        3.23        1.44      1.65 o 
  -5   4  12        2.05        0.86      0.83 o 
  -4   4  12        1.20        0.26      0.62 o 
  -3   4  12        0.45       -0.05      0.53 o 
  -2   4  12        0.75        0.05      0.67 o 
  -1   4  12        4.24        2.32      2.35 o 
   0   4  12       17.00       18.96      1.78 o 
   1   4  12        5.80        4.03      1.58 o 
   2   4  12        4.74        7.27      1.68 o 
  -4   5  12        7.83        2.95      3.69 o 
  -3   5  12        0.79        0.05      0.83 o 
  -2   5  12        3.25        0.00      0.72 o 
  -1   5  12        0.41        0.13      0.64 o 
   0   5  12        0.14        0.53      0.73 o 
   1   5  12        0.02        0.19      0.74 o 
  -4   1  13        0.17       -0.46      0.60 o 
  -3   1  13       10.23        7.65      0.80 o 
  -2   1  13        0.00       -0.22      0.41 o 
  -1   1  13        5.63        7.02      0.74 o 
   0   1  13        3.20        4.36      0.52 o 
  -3   2  13        0.88        0.33      0.47 o 
  -2   2  13       17.84       19.67      0.95 o 
  -1   2  13       10.69       13.22      0.81 o 
                                                 
